# Supplementary material for: Preventing the onset of diabetes with precision delivery of mesenchymal stem cells to the pancreas in a preclinical model
Source: Stem Cell Res Ther. 2025 Nov 23;16:687. doi: 10.1186/s13287-025-04807-3 (PMC12751359; doi:10.1186/s13287-025-04807-3)
Supplement: Supplementary file 1 — Supplementary Material 1. [file 13287_2025_4807_MOESM1_ESM.xlsx]

## Sheet: Figure 1A
Tukey's multiple comparisons test	Mean Diff,	95,00% CI of diff,	Below threshold?	Summary	Adjusted P Value
0
Male 60 vs. Male 50	-13.25	-70,57 to 44,07	No	ns	0.9085
Male 60 vs. Male 40	-7.25	-35,82 to 21,32	No	ns	0.9463
Male 60 vs. Male 30	-0.25	-21,43 to 20,93	No	ns	>0,9999
Male 60 vs. Male 20	0.75	-20,43 to 21,93	No	ns	>0,9999
Male 60 vs. Male 10	-16.25	-37,42 to 4,922	No	ns	0.1011
Male 60 vs. Female 60	0.5	-36,53 to 37,53	No	ns	>0,9999
Male 60 vs. Female 50	-3	-41,68 to 35,68	No	ns	>0,9999
Male 60 vs. Female 40	-7.5	-37,15 to 22,15	No	ns	0.9437
Male 60 vs. Female 30	-2.25	-23,43 to 18,93	No	ns	0.9996
Male 60 vs. Female 20	1.75	-133,4 to 136,9	No	ns	>0,9999
Male 60 vs. Female 10	-3.25	-103,5 to 96,96	No	ns	0.9997
Male 50 vs. Male 40	6	-48,50 to 60,50	No	ns	0.9998
Male 50 vs. Male 30	13	-46,97 to 72,97	No	ns	0.9005
Male 50 vs. Male 20	14	-45,97 to 73,97	No	ns	0.8664
Male 50 vs. Male 10	-3	-65,58 to 59,58	No	ns	>0,9999
Male 50 vs. Female 60	13.75	-40,60 to 68,10	No	ns	0.9515
Male 50 vs. Female 50	10.25	-44,28 to 64,78	No	ns	0.9932
Male 50 vs. Female 40	5.75	-48,61 to 60,11	No	ns	0.9999
Male 50 vs. Female 30	11	-48,97 to 70,97	No	ns	0.954
Male 50 vs. Female 20	15	-54,32 to 84,32	No	ns	0.9311
Male 50 vs. Female 10	10	-53,04 to 73,04	No	ns	0.9914
Male 40 vs. Male 30	7	-23,44 to 37,44	No	ns	0.9201
Male 40 vs. Male 20	8	-22,44 to 38,44	No	ns	0.8596
Male 40 vs. Male 10	-9	-41,99 to 23,99	No	ns	0.7258
Male 40 vs. Female 60	7.75	-29,72 to 45,22	No	ns	0.989
Male 40 vs. Female 50	4.25	-34,46 to 42,96	No	ns	>0,9999
Male 40 vs. Female 40	-0.25	-32,73 to 32,23	No	ns	>0,9999
Male 40 vs. Female 30	5	-25,44 to 35,44	No	ns	0.9876
Male 40 vs. Female 20	9	-80,73 to 98,73	No	ns	0.9649
Male 40 vs. Female 10	4	-63,70 to 71,70	No	ns	0.9998
Male 30 vs. Male 20	1	-28,52 to 30,52	No	ns	>0,9999
Male 30 vs. Male 10	-16	-82,57 to 50,57	No	ns	0.2261
Male 30 vs. Female 60	0.75	-38,71 to 40,21	No	ns	>0,9999
Male 30 vs. Female 50	-2.75	-43,92 to 38,42	No	ns	>0,9999
Male 30 vs. Female 40	-7.25	-38,88 to 24,38	No	ns	0.9187
Male 30 vs. Female 30	-2	-31,52 to 27,52	No	ns	0.997
Male 30 vs. Female 20	2	-200,9 to 204,9	No	ns	>0,9999
Male 30 vs. Female 10	-3	-165,0 to 159,0	No	ns	0.9996
Male 20 vs. Male 10	-17	-83,57 to 49,57	No	ns	0.2132
Male 20 vs. Female 60	-0.25	-39,71 to 39,21	No	ns	>0,9999
Male 20 vs. Female 50	-3.75	-44,92 to 37,42	No	ns	0.9998
Male 20 vs. Female 40	-8.25	-39,88 to 23,38	No	ns	0.86
Male 20 vs. Female 30	-3	-32,52 to 26,52	No	ns	0.9664
Male 20 vs. Female 20	1	-201,9 to 203,9	No	ns	>0,9999
Male 20 vs. Female 10	-4	-166,0 to 158,0	No	ns	0.997
Male 10 vs. Female 60	16.75	-25,58 to 59,08	No	ns	0.4368
Male 10 vs. Female 50	13.25	-30,80 to 57,30	No	ns	0.6524
Male 10 vs. Female 40	8.75	-25,51 to 43,01	No	ns	0.7716
Male 10 vs. Female 30	14	-52,57 to 80,57	No	ns	0.2572
Male 10 vs. Female 20	18	-215,0 to 251,0	No	ns	0.619
Male 10 vs. Female 10	13	-186,7 to 212,7	No	ns	0.6974
Female 60 vs. Female 50	-3.5	-45,23 to 38,23	No	ns	>0,9999
Female 60 vs. Female 40	-8	-45,79 to 29,79	No	ns	0.9877
Female 60 vs. Female 30	-2.75	-42,21 to 36,71	No	ns	>0,9999
Female 60 vs. Female 20	1.25	-73,00 to 75,50	No	ns	>0,9999
Female 60 vs. Female 10	-3.75	-63,38 to 55,88	No	ns	>0,9999
Female 50 vs. Female 40	-4.5	-43,47 to 34,47	No	ns	>0,9999
Female 50 vs. Female 30	0.75	-40,42 to 41,92	No	ns	>0,9999
Female 50 vs. Female 20	4.75	-67,94 to 77,44	No	ns	0.9999
Female 50 vs. Female 10	-0.25	-59,34 to 58,84	No	ns	>0,9999
Female 40 vs. Female 30	5.25	-26,38 to 36,88	No	ns	0.986
Female 40 vs. Female 20	9.25	-77,49 to 95,99	No	ns	0.9632
Female 40 vs. Female 10	4.25	-61,69 to 70,19	No	ns	0.9997
Female 30 vs. Female 20	4	-198,9 to 206,9	No	ns	0.9987
Female 30 vs. Female 10	-1	-163,0 to 161,0	No	ns	>0,9999
Female 20 vs. Female 10	-5	-104,0 to 94,00	No	ns	0.9996
1
Male 60 vs. Male 50	126.5	-96,28 to 349,3	No	ns	0.3061
Male 60 vs. Male 40	226	107,6 to 344,4	Yes	**	0.0026
Male 60 vs. Male 30	250.8	122,7 to 378,8	Yes	**	0.0043
Male 60 vs. Male 20	257.3	121,0 to 393,5	Yes	**	0.0082
Male 60 vs. Male 10	261.8	131,5 to 392,0	Yes	**	0.0058
Male 60 vs. Female 60	54.5	-71,27 to 180,3	No	ns	0.6465
Male 60 vs. Female 50	165.3	41,46 to 289,0	Yes	*	0.0188
Male 60 vs. Female 40	253.5	128,9 to 378,1	Yes	**	0.0044
Male 60 vs. Female 30	255.8	128,9 to 382,6	Yes	**	0.0049
Male 60 vs. Female 20	260.8	125,3 to 396,2	Yes	**	0.0076
Male 60 vs. Female 10	272.8	142,5 to 403,0	Yes	**	0.005
Male 50 vs. Male 40	99.5	-133,0 to 332,0	No	ns	0.4757
Male 50 vs. Male 30	124.3	-116,8 to 365,3	No	ns	0.2992
Male 50 vs. Male 20	130.8	-125,2 to 386,7	No	ns	0.2662
Male 50 vs. Male 10	135.3	-116,9 to 387,4	No	ns	0.2464
Male 50 vs. Female 60	-72	-296,8 to 152,8	No	ns	0.7814
Male 50 vs. Female 50	38.75	-208,4 to 285,9	No	ns	0.9786
Male 50 vs. Female 40	127	-121,0 to 375,0	No	ns	0.2822
Male 50 vs. Female 30	129.3	-119,4 to 377,9	No	ns	0.2719
Male 50 vs. Female 20	134.3	-121,3 to 389,8	No	ns	0.2513
Male 50 vs. Female 10	146.3	-105,9 to 398,4	No	ns	0.2062
Male 40 vs. Male 30	24.75	-78,94 to 128,4	No	ns	0.8908
Male 40 vs. Male 20	31.25	-61,45 to 123,9	No	ns	0.5622
Male 40 vs. Male 10	35.75	-50,50 to 122,0	No	ns	0.4815
Male 40 vs. Female 60	-171.5	-279,7 to -63,32	Yes	**	0.0058
Male 40 vs. Female 50	-60.75	-141,4 to 19,94	No	ns	0.135
Male 40 vs. Female 40	27.5	-53,55 to 108,6	No	ns	0.7481
Male 40 vs. Female 30	29.75	-56,32 to 115,8	No	ns	0.6812
Male 40 vs. Female 20	34.75	-56,77 to 126,3	No	ns	0.4806
Male 40 vs. Female 10	46.75	-39,50 to 133,0	No	ns	0.2776
Male 30 vs. Male 20	6.5	-343,0 to 356,0	No	ns	0.9964
Male 30 vs. Male 10	11	-203,7 to 225,7	No	ns	0.9716
Male 30 vs. Female 60	-196.3	-314,7 to -77,79	Yes	**	0.0081
Male 30 vs. Female 50	-85.5	-220,7 to 49,72	No	ns	0.1174
Male 30 vs. Female 40	2.75	-139,6 to 145,1	No	ns	>0,9999
Male 30 vs. Female 30	5	-158,7 to 168,7	No	ns	>0,9999
Male 30 vs. Female 20	10	-328,6 to 348,6	No	ns	0.9685
Male 30 vs. Female 10	22	-192,7 to 236,7	No	ns	0.7387
Male 20 vs. Male 10	4.5	-145,3 to 154,3	No	ns	0.9587
Male 20 vs. Female 60	-202.8	-325,7 to -79,78	Yes	*	0.0122
Male 20 vs. Female 50	-92	-141,2 to -42,77	Yes	**	0.0085
Male 20 vs. Female 40	-3.75	-50,35 to 42,85	No	ns	0.9997
Male 20 vs. Female 30	-1.5	-217,9 to 214,9	No	ns	>0,9999
Male 20 vs. Female 20	3.5	-46,43 to 53,43	No	ns	0.6635
Male 20 vs. Female 10	15.5	-134,3 to 165,3	No	ns	0.491
Male 10 vs. Female 60	-207.3	-324,0 to -90,49	Yes	**	0.0083
Male 10 vs. Female 50	-96.5	-145,1 to -47,93	Yes	**	0.0041
Male 10 vs. Female 40	-8.25	-55,35 to 38,85	No	ns	0.9834
Male 10 vs. Female 30	-6	-101,9 to 89,93	No	ns	0.9943
Male 10 vs. Female 20	-1	-122,5 to 120,5	No	ns	>0,9999
Male 10 vs. Female 10	11	-55,41 to 77,41	No	ns	0.7921
Female 60 vs. Female 50	110.8	0,4369 to 221,1	Yes	*	0.0493
Female 60 vs. Female 40	199	87,92 to 310,1	Yes	**	0.0064
Female 60 vs. Female 30	201.3	87,37 to 315,1	Yes	**	0.0073
Female 60 vs. Female 20	206.3	84,19 to 328,3	Yes	*	0.0111
Female 60 vs. Female 10	218.3	101,5 to 335,0	Yes	**	0.007
Female 50 vs. Female 40	88.25	41,93 to 134,6	Yes	**	0.0019
Female 50 vs. Female 30	90.5	26,78 to 154,2	Yes	*	0.0175
Female 50 vs. Female 20	95.5	48,17 to 142,8	Yes	**	0.0058
Female 50 vs. Female 10	107.5	58,93 to 156,1	Yes	**	0.0028
Female 40 vs. Female 30	2.25	-62,09 to 66,59	No	ns	>0,9999
Female 40 vs. Female 20	7.25	-37,39 to 51,89	No	ns	0.9763
Female 40 vs. Female 10	19.25	-27,85 to 66,35	No	ns	0.5315
Female 30 vs. Female 20	5	-193,8 to 203,8	No	ns	0.9903
Female 30 vs. Female 10	17	-78,93 to 112,9	No	ns	0.6644
Female 20 vs. Female 10	12	-109,5 to 133,5	No	ns	0.604
2
Male 60 vs. Male 50	185.8	-155,1 to 526,6	No	ns	0.2345
Male 60 vs. Male 40	283.5	176,0 to 391,0	Yes	**	0.002
Male 60 vs. Male 30	354.5	-36,57 to 745,6	No	ns	0.0561
Male 60 vs. Male 20	371	342,2 to 399,8	Yes	****	<0,0001
Male 60 vs. Male 10	368	305,9 to 430,1	Yes	****	<0,0001
Male 60 vs. Female 60	54.25	-105,0 to 213,5	No	ns	0.5891
Male 60 vs. Female 50	216.3	60,62 to 371,9	Yes	*	0.0188
Male 60 vs. Female 40	332.8	199,2 to 466,3	Yes	**	0.0028
Male 60 vs. Female 30	364.5	-360,0 to 1089	No	ns	0.1023
Male 60 vs. Female 20	375	312,9 to 437,1	Yes	****	<0,0001
Male 60 vs. Female 10	367.5	270,0 to 465,0	Yes	**	0.0014
Male 50 vs. Male 40	97.75	-217,7 to 413,2	No	ns	0.7329
Male 50 vs. Male 30	168.8	-154,9 to 492,4	No	ns	0.2913
Male 50 vs. Male 20	185.3	-157,4 to 527,9	No	ns	0.2364
Male 50 vs. Male 10	182.3	-157,0 to 521,5	No	ns	0.2444
Male 50 vs. Female 60	-131.5	-433,3 to 170,3	No	ns	0.5154
Male 50 vs. Female 50	30.5	-272,0 to 333,0	No	ns	0.9999
Male 50 vs. Female 40	147	-160,7 to 454,7	No	ns	0.4015
Male 50 vs. Female 30	178.8	-139,2 to 496,7	No	ns	0.274
Male 50 vs. Female 20	189.3	-150,0 to 528,5	No	ns	0.2245
Male 50 vs. Female 10	181.8	-155,1 to 518,6	No	ns	0.2455
Male 40 vs. Male 30	71	-65,87 to 207,9	No	ns	0.2936
Male 40 vs. Male 20	87.5	-24,13 to 199,1	No	ns	0.0979
Male 40 vs. Male 10	84.5	-21,78 to 190,8	No	ns	0.1004
Male 40 vs. Female 60	-229.3	-372,4 to -86,09	Yes	**	0.0059
Male 40 vs. Female 50	-67.25	-207,6 to 73,11	No	ns	0.5122
Male 40 vs. Female 40	49.25	-75,60 to 174,1	No	ns	0.7244
Male 40 vs. Female 30	81	-200,5 to 362,5	No	ns	0.4627
Male 40 vs. Female 20	91.5	-14,78 to 197,8	No	ns	0.0793
Male 40 vs. Female 10	84	-21,36 to 189,4	No	ns	0.1027
Male 30 vs. Male 20	16.5	-426,9 to 459,9	No	ns	0.9307
Male 30 vs. Male 10	13.5	-307,5 to 334,5	No	ns	0.9791
Male 30 vs. Female 60	-300.3	-458,6 to -141,9	Yes	**	0.0048
Male 30 vs. Female 50	-138.3	-294,2 to 17,68	No	ns	0.0747
Male 30 vs. Female 40	-21.75	-165,6 to 122,1	No	ns	0.9933
Male 30 vs. Female 30	10	-352,0 to 372,0	No	ns	>0,9999
Male 30 vs. Female 20	20.5	-300,5 to 341,5	No	ns	0.8897
Male 30 vs. Female 10	13	-236,5 to 262,5	No	ns	0.9877
Male 20 vs. Male 10	-3	-108,9 to 102,9	No	ns	0.9996
Male 20 vs. Female 60	-316.8	-479,4 to -154,1	Yes	**	0.0072
Male 20 vs. Female 50	-154.8	-313,8 to 4,272	No	ns	0.0539
Male 20 vs. Female 40	-38.25	-175,6 to 99,06	No	ns	0.7275
Male 20 vs. Female 30	-6.5	-758,2 to 745,2	No	ns	>0,9999
Male 20 vs. Female 20	4	-101,9 to 109,9	No	ns	0.9967
Male 20 vs. Female 10	-3.5	-182,9 to 175,9	No	ns	0.9997
Male 10 vs. Female 60	-313.8	-470,9 to -156,6	Yes	**	0.0059
Male 10 vs. Female 50	-151.8	-305,3 to 1,785	No	ns	0.0518
Male 10 vs. Female 40	-35.25	-166,9 to 96,44	No	ns	0.8046
Male 10 vs. Female 30	-3.5	-702,0 to 695,0	No	ns	>0,9999
Male 10 vs. Female 20	7	-74,17 to 88,17	No	ns	0.986
Male 10 vs. Female 10	-0.5	-99,97 to 98,97	No	ns	>0,9999
Female 60 vs. Female 50	162	4,897 to 319,1	Yes	*	0.0436
Female 60 vs. Female 40	278.5	129,8 to 427,2	Yes	**	0.0022
Female 60 vs. Female 30	310.3	82,47 to 538,0	Yes	*	0.0208
Female 60 vs. Female 20	320.8	163,6 to 477,9	Yes	**	0.0055
Female 60 vs. Female 10	313.3	158,8 to 467,7	Yes	**	0.0051
Female 50 vs. Female 40	116.5	-29,97 to 263,0	No	ns	0.1274
Female 50 vs. Female 30	148.3	-80,84 to 377,3	No	ns	0.1543
Female 50 vs. Female 20	158.8	5,215 to 312,3	Yes	*	0.0453
Female 50 vs. Female 10	151.3	0,3909 to 302,1	Yes	*	0.0496
Female 40 vs. Female 30	31.75	-211,8 to 275,3	No	ns	0.9743
Female 40 vs. Female 20	42.25	-89,44 to 173,9	No	ns	0.6723
Female 40 vs. Female 10	34.75	-94,75 to 164,3	No	ns	0.8284
Female 30 vs. Female 20	10.5	-688,0 to 709,0	No	ns	0.9997
Female 30 vs. Female 10	3	-648,0 to 654,0	No	ns	>0,9999
Female 20 vs. Female 10	-7.5	-107,0 to 91,97	No	ns	0.9899
3
Male 60 vs. Male 50	195	-134,5 to 524,5	No	ns	0.2252
Male 60 vs. Male 40	320	120,5 to 519,5	Yes	**	0.0079
Male 60 vs. Male 30	377.8	262,5 to 493,0	Yes	***	0.0005
Male 60 vs. Male 20	380.3	268,6 to 491,9	Yes	**	0.0014
Male 60 vs. Male 10	378.3	270,4 to 486,1	Yes	***	0.0009
Male 60 vs. Female 60	80.75	-87,55 to 249,0	No	ns	0.4715
Male 60 vs. Female 50	254.3	42,08 to 466,4	Yes	*	0.0257
Male 60 vs. Female 40	367.3	268,4 to 466,1	Yes	***	0.0001
Male 60 vs. Female 30	372.8	251,7 to 493,8	Yes	***	0.0008
Male 60 vs. Female 20	395.3	287,4 to 503,1	Yes	***	0.0008
Male 60 vs. Female 10	390.8	279,9 to 501,6	Yes	***	0.0004
Male 50 vs. Male 40	125	-184,4 to 434,4	No	ns	0.6556
Male 50 vs. Male 30	182.8	-160,5 to 526,0	No	ns	0.2642
Male 50 vs. Male 20	185.3	-171,1 to 541,6	No	ns	0.2575
Male 50 vs. Male 10	183.3	-171,2 to 537,7	No	ns	0.2633
Male 50 vs. Female 60	-114.3	-424,7 to 196,2	No	ns	0.7002
Male 50 vs. Female 50	59.25	-251,0 to 369,5	No	ns	0.9916
Male 50 vs. Female 40	172.3	-173,1 to 517,6	No	ns	0.3001
Male 50 vs. Female 30	177.8	-163,5 to 519,0	No	ns	0.2814
Male 50 vs. Female 20	200.3	-154,2 to 554,7	No	ns	0.2162
Male 50 vs. Female 10	195.8	-149,4 to 540,9	No	ns	0.2258
Male 40 vs. Male 30	57.75	-154,5 to 270,0	No	ns	0.8155
Male 40 vs. Male 20	60.25	-166,4 to 286,9	No	ns	0.7506
Male 40 vs. Male 10	58.25	-165,6 to 282,1	No	ns	0.7783
Male 40 vs. Female 60	-239.3	-445,7 to -32,78	Yes	*	0.0256
Male 40 vs. Female 50	-65.75	-292,6 to 161,1	No	ns	0.9282
Male 40 vs. Female 40	47.25	-165,0 to 259,5	No	ns	0.9108
Male 40 vs. Female 30	52.75	-158,5 to 264,0	No	ns	0.873
Male 40 vs. Female 20	75.25	-148,6 to 299,1	No	ns	0.5846
Male 40 vs. Female 10	70.75	-142,9 to 284,4	No	ns	0.6592
Male 30 vs. Male 20	2.5	-334,8 to 339,8	No	ns	>0,9999
Male 30 vs. Male 10	0.5	-237,9 to 238,9	No	ns	>0,9999
Male 30 vs. Female 60	-297	-476,5 to -117,5	Yes	**	0.0089
Male 30 vs. Female 50	-123.5	-348,9 to 101,9	No	ns	0.2666
Male 30 vs. Female 40	-10.5	-126,4 to 105,4	No	ns	0.9977
Male 30 vs. Female 30	-5	-176,5 to 166,5	No	ns	>0,9999
Male 30 vs. Female 20	17.5	-220,9 to 255,9	No	ns	0.8619
Male 30 vs. Female 10	13	-143,9 to 169,9	No	ns	0.9881
Male 20 vs. Male 10	-2	-76,77 to 72,77	No	ns	>0,9999
Male 20 vs. Female 60	-299.5	-492,2 to -106,8	Yes	*	0.0142
Male 20 vs. Female 50	-126	-365,9 to 113,9	No	ns	0.2533
Male 20 vs. Female 40	-13	-76,90 to 50,90	No	ns	0.9315
Male 20 vs. Female 30	-7.5	-380,6 to 365,6	No	ns	0.9971
Male 20 vs. Female 20	15	-59,77 to 89,77	No	ns	0.4959
Male 20 vs. Female 10	10.5	-290,3 to 311,3	No	ns	0.9586
Male 10 vs. Female 60	-297.5	-487,1 to -107,9	Yes	*	0.0132
Male 10 vs. Female 50	-124	-361,2 to 113,2	No	ns	0.2617
Male 10 vs. Female 40	-11	-73,33 to 51,33	No	ns	0.9824
Male 10 vs. Female 30	-5.5	-297,9 to 286,9	No	ns	0.9998
Male 10 vs. Female 20	17	-49,41 to 83,41	No	ns	0.5151
Male 10 vs. Female 10	12.5	-181,8 to 206,8	No	ns	0.9423
Female 60 vs. Female 50	173.5	-41,60 to 388,6	No	ns	0.1195
Female 60 vs. Female 40	286.5	109,0 to 464,0	Yes	**	0.0099
Female 60 vs. Female 30	292	112,6 to 471,4	Yes	**	0.0091
Female 60 vs. Female 20	314.5	124,9 to 504,1	Yes	*	0.0112
Female 60 vs. Female 10	310	129,8 to 490,2	Yes	**	0.0081
Female 50 vs. Female 40	113	-112,8 to 338,8	No	ns	0.321
Female 50 vs. Female 30	118.5	-105,6 to 342,6	No	ns	0.2957
Female 50 vs. Female 20	141	-96,21 to 378,2	No	ns	0.1953
Female 50 vs. Female 10	136.5	-90,43 to 363,4	No	ns	0.2085
Female 40 vs. Female 30	5.5	-127,9 to 138,9	No	ns	>0,9999
Female 40 vs. Female 20	28	-34,33 to 90,33	No	ns	0.4476
Female 40 vs. Female 10	23.5	-77,34 to 124,3	No	ns	0.8071
Female 30 vs. Female 20	22.5	-269,9 to 314,9	No	ns	0.7856
Female 30 vs. Female 10	18	-151,6 to 187,6	No	ns	0.9495
Female 20 vs. Female 10	-4.5	-198,8 to 189,8	No	ns	>0,9999
4
Male 60 vs. Male 50	164.8	-46,68 to 376,2	No	ns	0.1389
Male 60 vs. Male 40	322	112,8 to 531,2	Yes	**	0.0061
Male 60 vs. Male 30	411	198,9 to 623,1	Yes	**	0.0064
Male 60 vs. Male 20	392.5	170,6 to 614,4	Yes	**	0.0099
Male 60 vs. Male 10	408	195,9 to 620,1	Yes	**	0.0066
Male 60 vs. Female 60	51.75	-208,0 to 311,5	No	ns	0.991
Male 60 vs. Female 50	253.5	9,617 to 497,4	Yes	*	0.0422
Male 60 vs. Female 40	382.5	183,4 to 581,6	Yes	**	0.0047
Male 60 vs. Female 30	387.5	170,6 to 604,4	Yes	**	0.009
Male 60 vs. Female 20	408	188,6 to 627,4	Yes	**	0.0083
Male 60 vs. Female 10	415	204,8 to 625,2	Yes	**	0.0058
Male 50 vs. Male 40	157.3	-48,61 to 363,1	No	ns	0.1495
Male 50 vs. Male 30	246.3	40,63 to 451,9	Yes	*	0.029
Male 50 vs. Male 20	227.8	12,22 to 443,3	Yes	*	0.0429
Male 50 vs. Male 10	243.3	37,63 to 448,9	Yes	*	0.0301
Male 50 vs. Female 60	-113	-371,6 to 145,6	No	ns	0.6094
Male 50 vs. Female 50	88.75	-153,5 to 331,0	No	ns	0.7814
Male 50 vs. Female 40	217.8	24,99 to 410,5	Yes	*	0.0328
Male 50 vs. Female 30	222.8	12,27 to 433,2	Yes	*	0.0425
Male 50 vs. Female 20	243.3	30,25 to 456,3	Yes	*	0.0343
Male 50 vs. Female 10	250.3	46,50 to 454,0	Yes	*	0.0264
Male 40 vs. Male 30	89	-111,4 to 289,4	No	ns	0.396
Male 40 vs. Male 20	70.5	-139,9 to 280,9	No	ns	0.5682
Male 40 vs. Male 10	86	-114,4 to 286,4	No	ns	0.4225
Male 40 vs. Female 60	-270.3	-528,0 to -12,49	Yes	*	0.0409
Male 40 vs. Female 50	-68.5	-309,5 to 172,5	No	ns	0.9252
Male 40 vs. Female 40	60.5	-127,1 to 248,1	No	ns	0.7491
Male 40 vs. Female 30	65.5	-139,7 to 270,7	No	ns	0.635
Male 40 vs. Female 20	86	-121,8 to 293,8	No	ns	0.415
Male 40 vs. Female 10	93	-105,5 to 291,5	No	ns	0.3657
Male 30 vs. Male 20	-18.5	-261,4 to 224,4	No	ns	0.6384
Male 30 vs. Male 10	-3	-113,7 to 107,7	No	ns	>0,9999
Male 30 vs. Female 60	-359.3	-646,1 to -72,38	Yes	*	0.0259
Male 30 vs. Female 50	-157.5	-421,4 to 106,4	No	ns	0.1995
Male 30 vs. Female 40	-28.5	-114,1 to 57,10	No	ns	0.719
Male 30 vs. Female 30	-23.5	-136,1 to 89,07	No	ns	0.5467
Male 30 vs. Female 20	-3	-144,0 to 138,0	No	ns	>0,9999
Male 30 vs. Female 10	4	-116,6 to 124,6	No	ns	>0,9999
Male 20 vs. Male 10	15.5	-227,4 to 258,4	No	ns	0.7207
Male 20 vs. Female 60	-340.8	-635,9 to -45,58	Yes	*	0.0336
Male 20 vs. Female 50	-139	-411,6 to 133,6	No	ns	0.2675
Male 20 vs. Female 40	-10	-98,72 to 78,72	No	ns	0.9965
Male 20 vs. Female 30	-5	-161,3 to 151,3	No	ns	0.9637
Male 20 vs. Female 20	15.5	-85,97 to 117,0	No	ns	0.3749
Male 20 vs. Female 10	22.5	-254,4 to 299,4	No	ns	0.6055
Male 10 vs. Female 60	-356.3	-643,1 to -69,38	Yes	*	0.0265
Male 10 vs. Female 50	-154.5	-418,4 to 109,4	No	ns	0.2089
Male 10 vs. Female 40	-25.5	-111,1 to 60,10	No	ns	0.8015
Male 10 vs. Female 30	-20.5	-133,1 to 92,07	No	ns	0.6311
Male 10 vs. Female 20	0	-141,0 to 141,0	No	ns	>0,9999
Male 10 vs. Female 10	7	-113,6 to 127,6	No	ns	0.9988
Female 60 vs. Female 50	201.8	-73,33 to 476,8	No	ns	0.1723
Female 60 vs. Female 40	330.8	56,60 to 604,9	Yes	*	0.0275
Female 60 vs. Female 30	335.8	44,50 to 627,0	Yes	*	0.0334
Female 60 vs. Female 20	356.3	62,98 to 649,5	Yes	*	0.0289
Female 60 vs. Female 10	363.3	78,33 to 648,2	Yes	*	0.0243
Female 50 vs. Female 40	129	-121,9 to 379,9	No	ns	0.3166
Female 50 vs. Female 30	134	-134,4 to 402,4	No	ns	0.2887
Female 50 vs. Female 20	154.5	-116,1 to 425,1	No	ns	0.2111
Female 50 vs. Female 10	161.5	-100,4 to 423,4	No	ns	0.1871
Female 40 vs. Female 30	5	-77,50 to 87,50	No	ns	>0,9999
Female 40 vs. Female 20	25.5	-58,84 to 109,8	No	ns	0.7182
Female 40 vs. Female 10	32.5	-57,14 to 122,1	No	ns	0.6391
Female 30 vs. Female 20	20.5	-52,96 to 93,96	No	ns	0.3955
Female 30 vs. Female 10	27.5	-108,9 to 163,9	No	ns	0.5159
Female 20 vs. Female 10	7	-175,6 to 189,6	No	ns	0.9915
5
Male 60 vs. Male 50	160.5	-92,70 to 413,7	No	ns	0.2761
Male 60 vs. Male 40	321	104,8 to 537,2	Yes	**	0.0089
Male 60 vs. Male 30	378.5	143,4 to 613,6	Yes	*	0.011
Male 60 vs. Male 20	380	131,9 to 628,1	Yes	*	0.0149
Male 60 vs. Male 10	387.5	140,0 to 635,0	Yes	*	0.0139
Male 60 vs. Female 60	17.5	-257,2 to 292,2	No	ns	>0,9999
Male 60 vs. Female 50	175.3	-114,1 to 464,6	No	ns	0.3013
Male 60 vs. Female 40	363	122,6 to 603,4	Yes	*	0.0145
Male 60 vs. Female 30	360.5	115,9 to 605,1	Yes	*	0.0162
Male 60 vs. Female 20	391	142,1 to 639,9	Yes	*	0.0139
Male 60 vs. Female 10	387.5	138,4 to 636,6	Yes	*	0.0144
Male 50 vs. Male 40	160.5	-75,91 to 396,9	No	ns	0.196
Male 50 vs. Male 30	218	-41,26 to 477,3	No	ns	0.0831
Male 50 vs. Male 20	219.5	-52,42 to 491,4	No	ns	0.0891
Male 50 vs. Male 10	227	-44,42 to 498,4	No	ns	0.0812
Male 50 vs. Female 60	-143	-425,2 to 139,2	No	ns	0.4862
Male 50 vs. Female 50	14.75	-280,5 to 310,0	No	ns	>0,9999
Male 50 vs. Female 40	202.5	-62,25 to 467,3	No	ns	0.1055
Male 50 vs. Female 30	200	-68,70 to 468,7	No	ns	0.1114
Male 50 vs. Female 20	230.5	-42,15 to 503,2	No	ns	0.0787
Male 50 vs. Female 10	227	-45,89 to 499,9	No	ns	0.0821
Male 40 vs. Male 30	57.5	-93,46 to 208,5	No	ns	0.583
Male 40 vs. Male 20	59	-102,7 to 220,7	No	ns	0.5108
Male 40 vs. Male 10	66.5	-94,44 to 227,4	No	ns	0.4186
Male 40 vs. Female 60	-303.5	-571,2 to -35,83	Yes	*	0.0309
Male 40 vs. Female 50	-145.8	-433,2 to 141,7	No	ns	0.3877
Male 40 vs. Female 40	42	-109,9 to 193,9	No	ns	0.799
Male 40 vs. Female 30	39.5	-117,7 to 196,7	No	ns	0.8229
Male 40 vs. Female 20	70	-92,87 to 232,9	No	ns	0.3798
Male 40 vs. Female 10	66.5	-96,75 to 229,8	No	ns	0.4168
Male 30 vs. Male 20	1.5	-299,3 to 302,3	No	ns	>0,9999
Male 30 vs. Male 10	9	-275,7 to 293,7	No	ns	0.9812
Male 30 vs. Female 60	-361	-655,4 to -66,58	Yes	*	0.0271
Male 30 vs. Female 50	-203.3	-519,1 to 112,6	No	ns	0.1677
Male 30 vs. Female 40	-15.5	-139,1 to 108,1	No	ns	0.9257
Male 30 vs. Female 30	-18	-196,2 to 160,2	No	ns	0.8256
Male 30 vs. Female 20	12.5	-309,0 to 334,0	No	ns	0.914
Male 30 vs. Female 10	9	-318,8 to 336,8	No	ns	0.9745
Male 20 vs. Male 10	7.5	-34,90 to 49,90	No	ns	0.7309
Male 20 vs. Female 60	-362.5	-669,0 to -56,00	Yes	*	0.0313
Male 20 vs. Female 50	-204.8	-532,3 to 122,8	No	ns	0.1692
Male 20 vs. Female 40	-17	-62,56 to 28,56	No	ns	0.5777
Male 20 vs. Female 30	-19.5	-108,6 to 69,62	No	ns	0.4124
Male 20 vs. Female 20	11	-28,67 to 50,67	No	ns	0.3539
Male 20 vs. Female 10	7.5	-48,39 to 63,39	No	ns	0.5452
Male 10 vs. Female 60	-370	-676,1 to -63,95	Yes	*	0.0294
Male 10 vs. Female 50	-212.3	-539,3 to 114,8	No	ns	0.1549
Male 10 vs. Female 40	-24.5	-69,82 to 20,82	No	ns	0.2953
Male 10 vs. Female 30	-27	-106,3 to 52,34	No	ns	0.2667
Male 10 vs. Female 20	3.5	-49,97 to 56,97	No	ns	0.9614
Male 10 vs. Female 10	0	-81,02 to 81,02	No	ns	>0,9999
Female 60 vs. Female 50	157.8	-149,9 to 465,4	No	ns	0.477
Female 60 vs. Female 40	345.5	45,52 to 645,5	Yes	*	0.0333
Female 60 vs. Female 30	343	39,42 to 646,6	Yes	*	0.0354
Female 60 vs. Female 20	373.5	66,34 to 680,7	Yes	*	0.029
Female 60 vs. Female 10	370	62,63 to 677,4	Yes	*	0.0298
Female 50 vs. Female 40	187.8	-133,6 to 509,1	No	ns	0.2052
Female 50 vs. Female 30	185.3	-139,5 to 510,0	No	ns	0.2129
Female 50 vs. Female 20	215.8	-112,4 to 543,9	No	ns	0.1493
Female 50 vs. Female 10	212.3	-116,1 to 540,6	No	ns	0.1555
Female 40 vs. Female 30	-2.5	-53,56 to 48,56	No	ns	>0,9999
Female 40 vs. Female 20	28	-19,20 to 75,20	No	ns	0.2051
Female 40 vs. Female 10	24.5	-23,65 to 72,65	No	ns	0.2792
Female 30 vs. Female 20	30.5	-111,9 to 172,9	No	ns	0.2649
Female 30 vs. Female 10	27	-129,3 to 183,3	No	ns	0.316
Female 20 vs. Female 10	-3.5	-26,01 to 19,01	No	ns	0.7268
6
Male 60 vs. Male 50	114	-114,0 to 342,0	No	ns	0.4132
Male 60 vs. Male 40	283.5	119,8 to 447,2	Yes	**	0.0037
Male 60 vs. Male 30	341.5	211,5 to 471,5	Yes	**	0.0014
Male 60 vs. Male 20	368	236,0 to 500,0	Yes	**	0.0016
Male 60 vs. Male 10	369	237,0 to 501,0	Yes	**	0.0016
Male 60 vs. Female 60	64.25	-83,27 to 211,8	No	ns	0.6374
Male 60 vs. Female 50	136.3	-107,4 to 379,9	No	ns	0.3093
Male 60 vs. Female 40	346	222,0 to 470,0	Yes	***	0.001
Male 60 vs. Female 30	341.5	208,6 to 474,4	Yes	**	0.0023
Male 60 vs. Female 20	366.5	228,2 to 504,8	Yes	**	0.0026
Male 60 vs. Female 10	379	197,6 to 560,4	Yes	**	0.0053
Male 50 vs. Male 40	169.5	-59,11 to 398,1	No	ns	0.1569
Male 50 vs. Male 30	227.5	-20,55 to 475,6	No	ns	0.0647
Male 50 vs. Male 20	254	-2,666 to 510,7	No	ns	0.0515
Male 50 vs. Male 10	255	-1,666 to 511,7	No	ns	0.0509
Male 50 vs. Female 60	-49.75	-276,6 to 177,1	No	ns	0.9751
Male 50 vs. Female 50	22.25	-239,2 to 283,7	No	ns	>0,9999
Male 50 vs. Female 40	232	-17,44 to 481,4	No	ns	0.0619
Male 50 vs. Female 30	227.5	-30,02 to 485,0	No	ns	0.0706
Male 50 vs. Female 20	252.5	-8,776 to 513,8	No	ns	0.0549
Male 50 vs. Female 10	265	21,52 to 508,5	Yes	*	0.0374
Male 40 vs. Male 30	58	-114,3 to 230,3	No	ns	0.6721
Male 40 vs. Male 20	84.5	-94,83 to 263,8	No	ns	0.3414
Male 40 vs. Male 10	85.5	-93,83 to 264,8	No	ns	0.3333
Male 40 vs. Female 60	-219.3	-389,1 to -49,41	Yes	*	0.0151
Male 40 vs. Female 50	-147.3	-389,1 to 94,56	No	ns	0.2826
Male 40 vs. Female 40	62.5	-108,6 to 233,6	No	ns	0.5966
Male 40 vs. Female 30	58	-122,3 to 238,3	No	ns	0.6361
Male 40 vs. Female 20	83	-102,1 to 268,1	No	ns	0.3514
Male 40 vs. Female 10	95.5	-95,48 to 286,5	No	ns	0.3571
Male 30 vs. Male 20	26.5	-140,7 to 193,7	No	ns	0.6274
Male 30 vs. Male 10	27.5	-139,7 to 194,7	No	ns	0.6057
Male 30 vs. Female 60	-277.3	-427,2 to -127,3	Yes	**	0.0058
Male 30 vs. Female 50	-205.3	-470,2 to 59,70	No	ns	0.1045
Male 30 vs. Female 40	4.5	-100,7 to 109,7	No	ns	>0,9999
Male 30 vs. Female 30	0	-178,2 to 178,2	No	ns	>0,9999
Male 30 vs. Female 20	25	-287,6 to 337,6	No	ns	0.6327
Male 30 vs. Female 10	37.5	-275,2 to 350,2	No	ns	0.7758
Male 20 vs. Male 10	1	-80,17 to 82,17	No	ns	>0,9999
Male 20 vs. Female 60	-303.8	-458,8 to -148,7	Yes	**	0.0062
Male 20 vs. Female 50	-231.8	-505,3 to 41,78	No	ns	0.0791
Male 20 vs. Female 40	-22	-82,07 to 38,07	No	ns	0.6362
Male 20 vs. Female 30	-26.5	-104,9 to 51,93	No	ns	0.3451
Male 20 vs. Female 20	-1.5	-140,1 to 137,1	No	ns	>0,9999
Male 20 vs. Female 10	11	-517,6 to 539,6	No	ns	0.9984
Male 10 vs. Female 60	-304.8	-459,8 to -149,7	Yes	**	0.0061
Male 10 vs. Female 50	-232.8	-506,3 to 40,78	No	ns	0.0782
Male 10 vs. Female 40	-23	-83,07 to 37,07	No	ns	0.5971
Male 10 vs. Female 30	-27.5	-105,9 to 50,93	No	ns	0.326
Male 10 vs. Female 20	-2.5	-141,1 to 136,1	No	ns	0.9998
Male 10 vs. Female 10	10	-518,6 to 538,6	No	ns	0.9992
Female 60 vs. Female 50	72	-169,4 to 313,4	No	ns	0.8664
Female 60 vs. Female 40	281.8	134,9 to 428,6	Yes	**	0.005
Female 60 vs. Female 30	277.3	121,2 to 433,3	Yes	**	0.0087
Female 60 vs. Female 20	302.3	141,0 to 463,5	Yes	**	0.0082
Female 60 vs. Female 10	314.8	132,3 to 497,2	Yes	**	0.0081
Female 50 vs. Female 40	209.8	-56,81 to 476,3	No	ns	0.0992
Female 50 vs. Female 30	205.3	-69,10 to 479,6	No	ns	0.1099
Female 50 vs. Female 20	230.3	-47,67 to 508,2	No	ns	0.0831
Female 50 vs. Female 10	242.8	-14,99 to 500,5	No	ns	0.061
Female 40 vs. Female 30	-4.5	-62,86 to 53,86	No	ns	>0,9999
Female 40 vs. Female 20	20.5	-38,22 to 79,22	No	ns	0.584
Female 40 vs. Female 10	33	-293,3 to 359,3	No	ns	0.8246
Female 30 vs. Female 20	25	-86,78 to 136,8	No	ns	0.315
Female 30 vs. Female 10	37.5	-508,1 to 583,1	No	ns	0.7371
Female 20 vs. Female 10	12.5	-592,3 to 617,3	No	ns	0.9943
7
Male 60 vs. Male 50	148.3	-44,34 to 340,8	No	ns	0.1363
Male 60 vs. Male 40	334	151,4 to 516,6	Yes	**	0.0029
Male 60 vs. Male 30	397.8	251,3 to 544,2	Yes	**	0.0012
Male 60 vs. Male 20	392.3	247,9 to 536,6	Yes	**	0.0019
Male 60 vs. Male 10	390.8	239,1 to 542,4	Yes	**	0.003
Male 60 vs. Female 60	89.25	-65,88 to 244,4	No	ns	0.3615
Male 60 vs. Female 50	207.5	-8,393 to 423,4	No	ns	0.0584
Male 60 vs. Female 40	386.8	248,0 to 525,5	Yes	**	0.0013
Male 60 vs. Female 30	382.3	237,9 to 526,6	Yes	**	0.0021
Male 60 vs. Female 20	402.3	250,4 to 554,1	Yes	**	0.0028
Male 60 vs. Female 10	404.8	264,3 to 545,2	Yes	***	0.001
Male 50 vs. Male 40	185.8	-22,28 to 393,8	No	ns	0.0813
Male 50 vs. Male 30	249.5	45,03 to 454,0	Yes	*	0.0257
Male 50 vs. Male 20	244	28,60 to 459,4	Yes	*	0.0348
Male 50 vs. Male 10	242.5	21,21 to 463,8	Yes	*	0.0388
Male 50 vs. Female 60	-59	-254,0 to 136,0	No	ns	0.8969
Male 50 vs. Female 50	59.25	-169,7 to 288,2	No	ns	0.9602
Male 50 vs. Female 40	238.5	27,96 to 449,0	Yes	*	0.0343
Male 50 vs. Female 30	234	18,60 to 449,4	Yes	*	0.0394
Male 50 vs. Female 20	254	32,54 to 475,5	Yes	*	0.0342
Male 50 vs. Female 10	256.5	49,38 to 463,6	Yes	*	0.0253
Male 40 vs. Male 30	63.75	-128,9 to 256,4	No	ns	0.7049
Male 40 vs. Male 20	58.25	-144,1 to 260,6	No	ns	0.7211
Male 40 vs. Male 10	56.75	-151,7 to 265,2	No	ns	0.7286
Male 40 vs. Female 60	-244.8	-430,8 to -58,71	Yes	*	0.0141
Male 40 vs. Female 50	-126.5	-351,1 to 98,12	No	ns	0.3762
Male 40 vs. Female 40	52.75	-144,6 to 250,1	No	ns	0.8006
Male 40 vs. Female 30	48.25	-154,1 to 250,6	No	ns	0.8442
Male 40 vs. Female 20	68.25	-140,4 to 276,9	No	ns	0.5866
Male 40 vs. Female 10	70.75	-123,6 to 265,1	No	ns	0.591
Male 30 vs. Male 20	-5.5	-275,3 to 264,3	No	ns	>0,9999
Male 30 vs. Male 10	-7	-435,8 to 421,8	No	ns	0.9986
Male 30 vs. Female 60	-308.5	-466,5 to -150,5	Yes	**	0.0043
Male 30 vs. Female 50	-190.3	-421,4 to 40,89	No	ns	0.0915
Male 30 vs. Female 40	-11	-202,7 to 180,7	No	ns	0.9952
Male 30 vs. Female 30	-15.5	-285,3 to 254,3	No	ns	0.9495
Male 30 vs. Female 20	4.5	-427,2 to 436,2	No	ns	>0,9999
Male 30 vs. Female 10	7	-178,5 to 192,5	No	ns	>0,9999
Male 20 vs. Male 10	-1.5	-175,4 to 172,4	No	ns	>0,9999
Male 20 vs. Female 60	-303	-463,6 to -142,4	Yes	**	0.0071
Male 20 vs. Female 50	-184.8	-428,6 to 59,07	No	ns	0.1072
Male 20 vs. Female 40	-5.5	-61,16 to 50,16	No	ns	0.9997
Male 20 vs. Female 30	-10	-91,17 to 71,17	No	ns	0.9214
Male 20 vs. Female 20	10	-170,7 to 190,7	No	ns	0.7764
Male 20 vs. Female 10	12.5	-154,7 to 179,7	No	ns	0.954
Male 10 vs. Female 60	-301.5	-469,1 to -133,9	Yes	**	0.0094
Male 10 vs. Female 50	-183.3	-432,5 to 65,96	No	ns	0.113
Male 10 vs. Female 40	-4	-55,88 to 47,88	No	ns	0.9999
Male 10 vs. Female 30	-8.5	-182,4 to 165,4	No	ns	0.8469
Male 10 vs. Female 20	11.5	-6,323 to 29,32	No	ns	0.0966
Male 10 vs. Female 10	14	-313,8 to 341,8	No	ns	0.8774
Female 60 vs. Female 50	118.3	-98,29 to 334,8	No	ns	0.3765
Female 60 vs. Female 40	297.5	142,4 to 452,6	Yes	**	0.0057
Female 60 vs. Female 30	293	132,4 to 453,6	Yes	**	0.0078
Female 60 vs. Female 20	313	145,2 to 480,8	Yes	**	0.0085
Female 60 vs. Female 10	315.5	160,6 to 470,4	Yes	**	0.0042
Female 50 vs. Female 40	179.3	-60,04 to 418,5	No	ns	0.113
Female 50 vs. Female 30	174.8	-69,07 to 418,6	No	ns	0.124
Female 50 vs. Female 20	194.8	-54,62 to 444,1	No	ns	0.0967
Female 50 vs. Female 10	197.3	-37,98 to 432,5	No	ns	0.0844
Female 40 vs. Female 30	-4.5	-60,16 to 51,16	No	ns	>0,9999
Female 40 vs. Female 20	15.5	-37,05 to 68,05	No	ns	0.6725
Female 40 vs. Female 10	18	-98,36 to 134,4	No	ns	0.8837
Female 30 vs. Female 20	20	-160,7 to 200,7	No	ns	0.4673
Female 30 vs. Female 10	22.5	-144,7 to 189,7	No	ns	0.7215
Female 20 vs. Female 10	2.5	-329,1 to 334,1	No	ns	>0,9999
8
Male 60 vs. Male 50	53.5	-33,98 to 141,0	No	ns	0.3037
Male 60 vs. Male 40	274.3	69,15 to 479,3	Yes	*	0.0186
Male 60 vs. Male 30	339.3	139,7 to 538,8	Yes	*	0.0161
Male 60 vs. Male 20	344.8	267,4 to 422,1	Yes	***	0.0004
Male 60 vs. Male 10	351.8	269,3 to 434,2	Yes	**	0.001
Male 60 vs. Female 60	-16.75	-104,2 to 70,68	No	ns	0.9944
Male 60 vs. Female 50	151	38,14 to 263,9	Yes	*	0.0145
Male 60 vs. Female 40	340.5	264,9 to 416,1	Yes	****	<0,0001
Male 60 vs. Female 30	348.3	234,6 to 461,9	Yes	**	0.0018
Male 60 vs. Female 20	363.3	286,4 to 440,1	Yes	***	0.0002
Male 60 vs. Female 10	354.3	227,6 to 480,9	Yes	**	0.003
Male 50 vs. Male 40	220.8	19,37 to 422,1	Yes	*	0.0363
Male 50 vs. Male 30	285.8	106,9 to 464,6	Yes	*	0.0165
Male 50 vs. Male 20	291.3	200,7 to 381,8	Yes	***	0.001
Male 50 vs. Male 10	298.3	202,5 to 394,0	Yes	**	0.0019
Male 50 vs. Female 60	-70.25	-163,1 to 22,61	No	ns	0.1548
Male 50 vs. Female 50	97.5	-16,77 to 211,8	No	ns	0.095
Male 50 vs. Female 40	287	202,5 to 371,5	Yes	***	0.0001
Male 50 vs. Female 30	294.8	182,1 to 407,4	Yes	**	0.002
Male 50 vs. Female 20	309.8	220,9 to 398,6	Yes	***	0.0005
Male 50 vs. Female 10	300.8	178,4 to 423,1	Yes	**	0.0029
Male 40 vs. Male 30	65	-145,9 to 275,9	No	ns	0.774
Male 40 vs. Male 20	70.5	-152,3 to 293,3	No	ns	0.6293
Male 40 vs. Male 10	77.5	-148,4 to 303,4	No	ns	0.5494
Male 40 vs. Female 60	-291	-492,4 to -89,60	Yes	*	0.0133
Male 40 vs. Female 50	-123.3	-319,2 to 72,75	No	ns	0.2416
Male 40 vs. Female 40	66.25	-142,5 to 275,0	No	ns	0.7071
Male 40 vs. Female 30	74	-135,9 to 283,9	No	ns	0.626
Male 40 vs. Female 20	89	-131,2 to 309,2	No	ns	0.4455
Male 40 vs. Female 10	80	-129,1 to 289,1	No	ns	0.5665
Male 30 vs. Male 20	5.5	-494,2 to 505,2	No	ns	>0,9999
Male 30 vs. Male 10	12.5	-533,6 to 558,6	No	ns	0.9887
Male 30 vs. Female 60	-356	-535,0 to -177,0	Yes	**	0.0092
Male 30 vs. Female 50	-188.3	-349,5 to -26,98	Yes	*	0.0313
Male 30 vs. Female 40	1.25	-226,7 to 229,2	No	ns	>0,9999
Male 30 vs. Female 30	9	-233,9 to 251,9	No	ns	0.9999
Male 30 vs. Female 20	24	-421,6 to 469,6	No	ns	0.8839
Male 30 vs. Female 10	15	-221,2 to 251,2	No	ns	0.9961
Male 20 vs. Male 10	7	-113,3 to 127,3	No	ns	0.8022
Male 20 vs. Female 60	-361.5	-451,9 to -271,1	Yes	***	0.0007
Male 20 vs. Female 50	-193.8	-319,0 to -68,51	Yes	*	0.0133
Male 20 vs. Female 40	-4.25	-70,61 to 62,11	No	ns	>0,9999
Male 20 vs. Female 30	3.5	-297,9 to 304,9	No	ns	>0,9999
Male 20 vs. Female 20	18.5	-61,18 to 98,18	No	ns	0.5148
Male 20 vs. Female 10	9.5	-336,1 to 355,1	No	ns	0.9928
Male 10 vs. Female 60	-368.5	-464,1 to -272,9	Yes	**	0.0013
Male 10 vs. Female 50	-200.8	-330,7 to -70,82	Yes	*	0.0146
Male 10 vs. Female 40	-11.25	-82,36 to 59,86	No	ns	0.9708
Male 10 vs. Female 30	-3.5	-381,8 to 374,8	No	ns	>0,9999
Male 10 vs. Female 20	11.5	-162,4 to 185,4	No	ns	0.7171
Male 10 vs. Female 10	2.5	-409,5 to 414,5	No	ns	>0,9999
Female 60 vs. Female 50	167.8	53,49 to 282,0	Yes	**	0.0086
Female 60 vs. Female 40	357.3	272,8 to 441,7	Yes	****	<0,0001
Female 60 vs. Female 30	365	252,4 to 477,6	Yes	***	0.0009
Female 60 vs. Female 20	380	291,2 to 468,8	Yes	***	0.0004
Female 60 vs. Female 10	371	248,7 to 493,3	Yes	**	0.0014
Female 50 vs. Female 40	189.5	76,33 to 302,7	Yes	**	0.006
Female 50 vs. Female 30	197.3	70,36 to 324,1	Yes	*	0.0103
Female 50 vs. Female 20	212.3	89,80 to 334,7	Yes	**	0.0085
Female 50 vs. Female 10	203.3	71,94 to 334,6	Yes	*	0.0107
Female 40 vs. Female 30	7.75	-112,1 to 127,6	No	ns	0.9999
Female 40 vs. Female 20	22.75	-44,69 to 90,19	No	ns	0.707
Female 40 vs. Female 10	13.75	-123,1 to 150,6	No	ns	0.9919
Female 30 vs. Female 20	15	-197,0 to 227,0	No	ns	0.9357
Female 30 vs. Female 10	6	-172,8 to 184,8	No	ns	>0,9999
Female 20 vs. Female 10	-9	-257,3 to 239,3	No	ns	0.9967
9
Male 60 vs. Male 50	131.3	-2,063 to 264,6	No	ns	0.0535
Male 60 vs. Male 40	342	155,4 to 528,6	Yes	**	0.0037
Male 60 vs. Male 30	399.3	220,7 to 577,8	Yes	**	0.0047
Male 60 vs. Male 20	410.8	292,2 to 529,3	Yes	***	0.0006
Male 60 vs. Male 10	409.8	286,1 to 533,4	Yes	**	0.0013
Male 60 vs. Female 60	41.5	-75,79 to 158,8	No	ns	0.8192
Male 60 vs. Female 50	179.3	10,62 to 347,9	Yes	*	0.0389
Male 60 vs. Female 40	384.3	264,2 to 504,3	Yes	***	0.0001
Male 60 vs. Female 30	389.8	246,6 to 532,9	Yes	**	0.0015
Male 60 vs. Female 20	415.3	290,6 to 539,9	Yes	**	0.0014
Male 60 vs. Female 10	411.3	290,7 to 531,8	Yes	***	0.0004
Male 50 vs. Male 40	210.8	23,55 to 398,0	Yes	*	0.0303
Male 50 vs. Male 30	268	92,06 to 443,9	Yes	*	0.0133
Male 50 vs. Male 20	279.5	142,9 to 416,1	Yes	**	0.0048
Male 50 vs. Male 10	278.5	136,3 to 420,7	Yes	**	0.0067
Male 50 vs. Female 60	-89.75	-218,9 to 39,40	No	ns	0.2002
Male 50 vs. Female 50	48	-123,0 to 219,0	No	ns	0.9275
Male 50 vs. Female 40	253	122,0 to 384,0	Yes	**	0.0019
Male 50 vs. Female 30	258.5	108,8 to 408,2	Yes	**	0.0073
Male 50 vs. Female 20	284	140,9 to 427,1	Yes	**	0.0066
Male 50 vs. Female 10	280	144,7 to 415,3	Yes	**	0.0036
Male 40 vs. Male 30	57.25	-149,1 to 263,6	No	ns	0.8462
Male 40 vs. Male 20	68.75	-138,6 to 276,1	No	ns	0.6199
Male 40 vs. Male 10	67.75	-145,0 to 280,5	No	ns	0.6218
Male 40 vs. Female 60	-300.5	-488,2 to -112,8	Yes	**	0.0076
Male 40 vs. Female 50	-162.8	-361,7 to 36,20	No	ns	0.115
Male 40 vs. Female 40	42.25	-144,8 to 229,3	No	ns	0.9634
Male 40 vs. Female 30	47.75	-151,8 to 247,3	No	ns	0.9111
Male 40 vs. Female 20	73.25	-140,2 to 286,7	No	ns	0.5582
Male 40 vs. Female 10	69.25	-131,9 to 270,4	No	ns	0.6341
Male 30 vs. Male 20	11.5	-445,2 to 468,2	No	ns	0.9979
Male 30 vs. Male 10	10.5	-554,2 to 575,2	No	ns	0.9981
Male 30 vs. Female 60	-357.8	-544,5 to -171,0	Yes	**	0.0092
Male 30 vs. Female 50	-220	-412,8 to -27,15	Yes	*	0.0318
Male 30 vs. Female 40	-15	-196,9 to 166,9	No	ns	0.9995
Male 30 vs. Female 30	-9.5	-264,4 to 245,4	No	ns	>0,9999
Male 30 vs. Female 20	16	-557,9 to 589,9	No	ns	0.9775
Male 30 vs. Female 10	12	-287,1 to 311,1	No	ns	0.9989
Male 20 vs. Male 10	-1	-111,2 to 109,2	No	ns	>0,9999
Male 20 vs. Female 60	-369.3	-474,1 to -264,4	Yes	***	0.0005
Male 20 vs. Female 50	-231.5	-417,4 to -45,64	Yes	*	0.0257
Male 20 vs. Female 40	-26.5	-138,1 to 85,08	No	ns	0.8986
Male 20 vs. Female 30	-21	-303,8 to 261,8	No	ns	0.9015
Male 20 vs. Female 20	4.5	-118,9 to 127,9	No	ns	0.9977
Male 20 vs. Female 10	0.5	-151,5 to 152,5	No	ns	>0,9999
Male 10 vs. Female 60	-368.3	-477,3 to -259,2	Yes	**	0.0012
Male 10 vs. Female 50	-230.5	-422,0 to -39,02	Yes	*	0.0295
Male 10 vs. Female 40	-25.5	-141,8 to 90,78	No	ns	0.8907
Male 10 vs. Female 30	-20	-459,5 to 419,5	No	ns	0.8916
Male 10 vs. Female 20	5.5	-44,00 to 55,00	No	ns	0.9416
Male 10 vs. Female 10	1.5	-259,3 to 262,3	No	ns	>0,9999
Female 60 vs. Female 50	137.8	-30,73 to 306,2	No	ns	0.1053
Female 60 vs. Female 40	342.8	229,6 to 455,9	Yes	***	0.0001
Female 60 vs. Female 30	348.3	206,5 to 490,0	Yes	**	0.0028
Female 60 vs. Female 20	373.8	263,7 to 483,8	Yes	**	0.0013
Female 60 vs. Female 10	369.8	259,3 to 480,2	Yes	***	0.0005
Female 50 vs. Female 40	205	36,64 to 373,4	Yes	*	0.0222
Female 50 vs. Female 30	210.5	28,60 to 392,4	Yes	*	0.0301
Female 50 vs. Female 20	236	43,77 to 428,2	Yes	*	0.0279
Female 50 vs. Female 10	232	51,63 to 412,4	Yes	*	0.0219
Female 40 vs. Female 30	5.5	-136,4 to 147,4	No	ns	>0,9999
Female 40 vs. Female 20	31	-86,25 to 148,2	No	ns	0.778
Female 40 vs. Female 10	27	-88,21 to 142,2	No	ns	0.9249
Female 30 vs. Female 20	25.5	-425,7 to 476,7	No	ns	0.7966
Female 30 vs. Female 10	21.5	-192,9 to 235,9	No	ns	0.9327
Female 20 vs. Female 10	-4	-288,7 to 280,7	No	ns	>0,9999
10
Male 60 vs. Male 50	103.3	-72,68 to 279,2	No	ns	0.3071
Male 60 vs. Male 40	302.8	92,43 to 513,1	Yes	*	0.0117
Male 60 vs. Male 30	368.3	156,5 to 580,0	Yes	*	0.012
Male 60 vs. Male 20	370.8	243,5 to 498,0	Yes	**	0.0018
Male 60 vs. Male 10	380.3	259,8 to 500,7	Yes	***	0.0007
Male 60 vs. Female 60	48.5	-64,49 to 161,5	No	ns	0.5993
Male 60 vs. Female 50	187.3	60,14 to 314,4	Yes	**	0.0076
Male 60 vs. Female 40	372.5	255,7 to 489,3	Yes	***	0.0001
Male 60 vs. Female 30	386.3	265,1 to 507,4	Yes	***	0.0008
Male 60 vs. Female 20	397.3	270,9 to 523,6	Yes	**	0.0014
Male 60 vs. Female 10	396.3	273,7 to 518,8	Yes	***	0.0009
Male 50 vs. Male 40	199.5	-18,55 to 417,5	No	ns	0.073
Male 50 vs. Male 30	265	54,85 to 475,2	Yes	*	0.0226
Male 50 vs. Male 20	267.5	66,57 to 468,4	Yes	*	0.0221
Male 50 vs. Male 10	277	84,28 to 469,7	Yes	*	0.0162
Male 50 vs. Female 60	-54.75	-236,3 to 126,8	No	ns	0.7922
Male 50 vs. Female 50	84	-92,06 to 260,1	No	ns	0.5
Male 50 vs. Female 40	269.3	92,31 to 446,2	Yes	**	0.0095
Male 50 vs. Female 30	283	88,35 to 477,7	Yes	*	0.016
Male 50 vs. Female 20	294	93,80 to 494,2	Yes	*	0.0165
Male 50 vs. Female 10	293	96,38 to 489,6	Yes	*	0.0152
Male 40 vs. Male 30	65.5	-167,0 to 298,0	No	ns	0.837
Male 40 vs. Male 20	68	-172,0 to 308,0	No	ns	0.7064
Male 40 vs. Male 10	77.5	-154,8 to 309,8	No	ns	0.6171
Male 40 vs. Female 60	-254.3	-475,2 to -33,27	Yes	*	0.0316
Male 40 vs. Female 50	-115.5	-325,6 to 94,58	No	ns	0.3368
Male 40 vs. Female 40	69.75	-144,7 to 284,2	No	ns	0.7512
Male 40 vs. Female 30	83.5	-150,7 to 317,7	No	ns	0.5523
Male 40 vs. Female 20	94.5	-144,9 to 333,9	No	ns	0.4479
Male 40 vs. Female 10	93.5	-142,6 to 329,6	No	ns	0.4587
Male 30 vs. Male 20	2.5	-657,6 to 662,6	No	ns	>0,9999
Male 30 vs. Male 10	12	-501,4 to 525,4	No	ns	0.9989
Male 30 vs. Female 60	-319.8	-620,5 to -18,97	Yes	*	0.0449
Male 30 vs. Female 50	-181	-390,9 to 28,95	No	ns	0.0727
Male 30 vs. Female 40	4.25	-236,9 to 245,4	No	ns	>0,9999
Male 30 vs. Female 30	18	-551,4 to 587,4	No	ns	0.9841
Male 30 vs. Female 20	29	-623,2 to 681,2	No	ns	0.8777
Male 30 vs. Female 10	28	-577,9 to 633,9	No	ns	0.8972
Male 20 vs. Male 10	9.5	-158,2 to 177,2	No	ns	0.9332
Male 20 vs. Female 60	-322.3	-401,8 to -242,7	Yes	***	0.0008
Male 20 vs. Female 50	-183.5	-313,3 to -53,74	Yes	*	0.0181
Male 20 vs. Female 40	1.75	-101,4 to 104,9	No	ns	>0,9999
Male 20 vs. Female 30	15.5	-107,9 to 138,9	No	ns	0.6743
Male 20 vs. Female 20	26.5	-23,00 to 76,00	No	ns	0.1579
Male 20 vs. Female 10	25.5	-66,94 to 117,9	No	ns	0.3314
Male 10 vs. Female 60	-331.8	-413,7 to -249,8	Yes	***	0.0003
Male 10 vs. Female 50	-193	-315,7 to -70,26	Yes	*	0.0107
Male 10 vs. Female 40	-7.75	-106,9 to 91,39	No	ns	>0,9999
Male 10 vs. Female 30	6	-100,2 to 112,2	No	ns	0.999
Male 10 vs. Female 20	17	-124,0 to 158,0	No	ns	0.7028
Male 10 vs. Female 10	16	-92,37 to 124,4	No	ns	0.7942
Female 60 vs. Female 50	138.8	23,72 to 253,8	Yes	*	0.023
Female 60 vs. Female 40	324	229,4 to 418,6	Yes	****	<0,0001
Female 60 vs. Female 30	337.8	259,0 to 416,5	Yes	***	0.0002
Female 60 vs. Female 20	348.8	270,1 to 427,4	Yes	***	0.0005
Female 60 vs. Female 10	347.8	270,4 to 425,1	Yes	***	0.0003
Female 50 vs. Female 40	185.3	66,85 to 303,7	Yes	**	0.006
Female 50 vs. Female 30	199	75,43 to 322,6	Yes	*	0.0103
Female 50 vs. Female 20	210	81,19 to 338,8	Yes	*	0.0116
Female 50 vs. Female 10	209	83,99 to 334,0	Yes	**	0.0097
Female 40 vs. Female 30	13.75	-84,77 to 112,3	No	ns	0.996
Female 40 vs. Female 20	24.75	-77,39 to 126,9	No	ns	0.8485
Female 40 vs. Female 10	23.75	-75,24 to 122,7	No	ns	0.8903
Female 30 vs. Female 20	11	-99,16 to 121,2	No	ns	0.8599
Female 30 vs. Female 10	10	-81,88 to 101,9	No	ns	0.9453
Female 20 vs. Female 10	-1	-85,49 to 83,49	No	ns	>0,9999
11
Male 60 vs. Male 50	122.3	-55,85 to 300,3	No	ns	0.1855
Male 60 vs. Male 40	337.3	81,11 to 593,4	Yes	*	0.019
Male 60 vs. Male 30	404.8	287,9 to 521,6	Yes	**	0.0017
Male 60 vs. Male 20	394.3	277,7 to 510,8	Yes	**	0.0017
Male 60 vs. Male 10	423.8	307,8 to 539,7	Yes	**	0.0014
Male 60 vs. Female 60	109	3,754 to 214,2	Yes	*	0.0428
Male 60 vs. Female 50	191.3	23,25 to 359,3	Yes	*	0.0296
Male 60 vs. Female 40	395.8	293,1 to 498,4	Yes	****	<0,0001
Male 60 vs. Female 30	401.8	291,1 to 512,4	Yes	***	0.0008
Male 60 vs. Female 20	416.3	300,9 to 531,6	Yes	**	0.0014
Male 60 vs. Female 10	427.8	318,7 to 536,8	Yes	***	0.0003
Male 50 vs. Male 40	215	-35,02 to 465,0	No	ns	0.0917
Male 50 vs. Male 30	282.5	77,14 to 487,9	Yes	*	0.0204
Male 50 vs. Male 20	272	66,83 to 477,2	Yes	*	0.0227
Male 50 vs. Male 10	301.5	96,64 to 506,4	Yes	*	0.0168
Male 50 vs. Female 60	-13.25	-193,9 to 167,4	No	ns	>0,9999
Male 50 vs. Female 50	69	-124,1 to 262,1	No	ns	0.8155
Male 50 vs. Female 40	273.5	90,43 to 456,6	Yes	*	0.0117
Male 50 vs. Female 30	279.5	78,64 to 480,4	Yes	*	0.0191
Male 50 vs. Female 20	294	89,56 to 498,4	Yes	*	0.0179
Male 50 vs. Female 10	305.5	112,2 to 498,8	Yes	*	0.0116
Male 40 vs. Male 30	67.5	-218,7 to 353,7	No	ns	0.8218
Male 40 vs. Male 20	57	-229,1 to 343,1	No	ns	0.9049
Male 40 vs. Male 10	86.5	-199,4 to 372,4	No	ns	0.6493
Male 40 vs. Female 60	-228.3	-490,2 to 33,74	No	ns	0.0772
Male 40 vs. Female 50	-146	-394,6 to 102,6	No	ns	0.314
Male 40 vs. Female 40	58.5	-207,1 to 324,1	No	ns	0.9171
Male 40 vs. Female 30	64.5	-218,3 to 347,3	No	ns	0.8512
Male 40 vs. Female 20	79	-206,5 to 364,5	No	ns	0.7183
Male 40 vs. Female 10	90.5	-185,1 to 366,1	No	ns	0.6267
Male 30 vs. Male 20	-10.5	-28,32 to 7,323	No	ns	0.1099
Male 30 vs. Male 10	19	-21,51 to 59,51	No	ns	0.1101
Male 30 vs. Female 60	-295.8	-393,2 to -198,3	Yes	**	0.002
Male 30 vs. Female 50	-213.5	-407,5 to -19,49	Yes	*	0.0384
Male 30 vs. Female 40	-9	-95,58 to 77,58	No	ns	0.9979
Male 30 vs. Female 30	-3	-150,0 to 144,0	No	ns	0.9947
Male 30 vs. Female 20	11.5	-48,67 to 71,67	No	ns	0.2901
Male 30 vs. Female 10	23	-258,4 to 304,4	No	ns	0.5958
Male 20 vs. Male 10	29.5	6,986 to 52,01	Yes	*	0.0304
Male 20 vs. Female 60	-285.3	-382,3 to -188,2	Yes	**	0.0021
Male 20 vs. Female 50	-203	-396,8 to -9,190	Yes	*	0.044
Male 20 vs. Female 40	1.5	-84,65 to 87,65	No	ns	>0,9999
Male 20 vs. Female 30	7.5	-131,0 to 146,0	No	ns	0.8203
Male 20 vs. Female 20	22	-13,65 to 57,65	No	ns	0.1029
Male 20 vs. Female 10	33.5	-243,4 to 310,4	No	ns	0.4342
Male 10 vs. Female 60	-314.8	-411,2 to -218,3	Yes	**	0.0016
Male 10 vs. Female 50	-232.5	-426,0 to -39,02	Yes	*	0.0299
Male 10 vs. Female 40	-28	-113,5 to 57,48	No	ns	0.601
Male 10 vs. Female 30	-22	-143,5 to 99,53	No	ns	0.3321
Male 10 vs. Female 20	-7.5	-36,21 to 21,21	No	ns	0.4534
Male 10 vs. Female 10	4	-265,6 to 273,6	No	ns	0.9996
Female 60 vs. Female 50	82.25	-87,44 to 251,9	No	ns	0.429
Female 60 vs. Female 40	286.8	197,2 to 376,3	Yes	***	0.0001
Female 60 vs. Female 30	292.8	201,6 to 383,9	Yes	***	0.0009
Female 60 vs. Female 20	307.3	211,6 to 402,9	Yes	**	0.0016
Female 60 vs. Female 10	318.8	224,1 to 413,4	Yes	***	0.0004
Female 50 vs. Female 40	204.5	32,71 to 376,3	Yes	*	0.0267
Female 50 vs. Female 30	210.5	21,19 to 399,8	Yes	*	0.0368
Female 50 vs. Female 20	225	31,97 to 418,0	Yes	*	0.0326
Female 50 vs. Female 10	236.5	54,65 to 418,3	Yes	*	0.0217
Female 40 vs. Female 30	6	-74,39 to 86,39	No	ns	>0,9999
Female 40 vs. Female 20	20.5	-64,12 to 105,1	No	ns	0.8291
Female 40 vs. Female 10	32	-56,32 to 120,3	No	ns	0.6356
Female 30 vs. Female 20	14.5	-73,99 to 103,0	No	ns	0.5089
Female 30 vs. Female 10	26	-119,7 to 171,7	No	ns	0.5419
Female 20 vs. Female 10	11.5	-247,5 to 270,5	No	ns	0.8971
12
Male 60 vs. Male 50	164.5	32,26 to 296,7	Yes	*	0.0181
Male 60 vs. Male 40	350	95,92 to 604,1	Yes	*	0.0155
Male 60 vs. Male 30	424	300,6 to 547,4	Yes	**	0.0011
Male 60 vs. Male 20	415	293,5 to 536,5	Yes	***	0.0009
Male 60 vs. Male 10	431	304,0 to 558,0	Yes	**	0.0015
Male 60 vs. Female 60	86.75	-25,46 to 199,0	No	ns	0.1226
Male 60 vs. Female 50	226	64,53 to 387,5	Yes	*	0.0113
Male 60 vs. Female 40	398.3	286,9 to 509,6	Yes	***	0.0001
Male 60 vs. Female 30	426.5	305,8 to 547,2	Yes	***	0.0008
Male 60 vs. Female 20	434	305,8 to 562,2	Yes	**	0.0017
Male 60 vs. Female 10	429	305,6 to 552,4	Yes	**	0.0011
Male 50 vs. Male 40	185.5	-65,63 to 436,6	No	ns	0.1407
Male 50 vs. Male 30	259.5	120,6 to 398,4	Yes	**	0.0076
Male 50 vs. Male 20	250.5	113,6 to 387,4	Yes	**	0.0076
Male 50 vs. Male 10	266.5	124,2 to 408,8	Yes	**	0.0082
Male 50 vs. Female 60	-77.75	-204,6 to 49,09	No	ns	0.2341
Male 50 vs. Female 50	61.5	-102,5 to 225,5	No	ns	0.76
Male 50 vs. Female 40	233.8	109,2 to 358,3	Yes	**	0.0035
Male 50 vs. Female 30	262	126,0 to 398,0	Yes	**	0.0063
Male 50 vs. Female 20	269.5	126,1 to 412,9	Yes	**	0.0083
Male 50 vs. Female 10	264.5	125,6 to 403,4	Yes	**	0.0072
Male 40 vs. Male 30	74	-210,3 to 358,3	No	ns	0.7689
Male 40 vs. Male 20	65	-217,9 to 347,9	No	ns	0.8495
Male 40 vs. Male 10	81	-205,4 to 367,4	No	ns	0.702
Male 40 vs. Female 60	-263.3	-537,0 to 10,47	No	ns	0.0561
Male 40 vs. Female 50	-124	-372,7 to 124,7	No	ns	0.4549
Male 40 vs. Female 40	48.25	-219,9 to 316,4	No	ns	0.9677
Male 40 vs. Female 30	76.5	-205,6 to 358,6	No	ns	0.749
Male 40 vs. Female 20	84	-202,9 to 370,9	No	ns	0.674
Male 40 vs. Female 10	79	-205,3 to 363,3	No	ns	0.7229
Male 30 vs. Male 20	-9	-79,87 to 61,87	No	ns	0.8889
Male 30 vs. Male 10	7	-64,29 to 78,29	No	ns	0.8382
Male 30 vs. Female 60	-337.3	-398,1 to -276,4	Yes	***	0.0002
Male 30 vs. Female 50	-198	-379,6 to -16,44	Yes	*	0.039
Male 30 vs. Female 40	-25.75	-102,0 to 50,46	No	ns	0.6564
Male 30 vs. Female 30	2.5	-77,18 to 82,18	No	ns	>0,9999
Male 30 vs. Female 20	10	-110,3 to 130,3	No	ns	0.6337
Male 30 vs. Female 10	5	-54,04 to 64,04	No	ns	0.9874
Male 20 vs. Male 10	16	-95,78 to 127,8	No	ns	0.5121
Male 20 vs. Female 60	-328.3	-390,1 to -266,4	Yes	***	0.0002
Male 20 vs. Female 50	-189	-368,7 to -9,317	Yes	*	0.0432
Male 20 vs. Female 40	-16.75	-92,37 to 58,87	No	ns	0.9333
Male 20 vs. Female 30	11.5	-66,93 to 89,93	No	ns	0.8488
Male 20 vs. Female 20	19	-137,3 to 175,3	No	ns	0.4436
Male 20 vs. Female 10	14	-56,87 to 84,87	No	ns	0.65
Male 10 vs. Female 60	-344.3	-407,7 to -280,8	Yes	***	0.0003
Male 10 vs. Female 50	-205	-389,5 to -20,52	Yes	*	0.0373
Male 10 vs. Female 40	-32.75	-112,5 to 46,99	No	ns	0.4334
Male 10 vs. Female 30	-4.5	-143,1 to 134,1	No	ns	0.9904
Male 10 vs. Female 20	3	-32,65 to 38,65	No	ns	0.8982
Male 10 vs. Female 10	-2	-73,29 to 69,29	No	ns	0.9998
Female 60 vs. Female 50	139.3	-29,72 to 308,2	No	ns	0.092
Female 60 vs. Female 40	311.5	238,5 to 384,5	Yes	****	<0,0001
Female 60 vs. Female 30	339.8	276,7 to 402,8	Yes	***	0.0001
Female 60 vs. Female 20	347.3	282,1 to 412,4	Yes	***	0.0004
Female 60 vs. Female 10	342.3	281,4 to 403,1	Yes	***	0.0002
Female 50 vs. Female 40	172.3	7,763 to 336,7	Yes	*	0.0425
Female 50 vs. Female 30	200.5	21,80 to 379,2	Yes	*	0.0356
Female 50 vs. Female 20	208	22,71 to 393,3	Yes	*	0.0363
Female 50 vs. Female 10	203	21,44 to 384,6	Yes	*	0.0363
Female 40 vs. Female 30	28.25	-47,58 to 104,1	No	ns	0.6129
Female 40 vs. Female 20	35.75	-45,57 to 117,1	No	ns	0.3663
Female 40 vs. Female 10	30.75	-45,46 to 107,0	No	ns	0.505
Female 30 vs. Female 20	7.5	-166,4 to 181,4	No	ns	0.8904
Female 30 vs. Female 10	2.5	-77,18 to 82,18	No	ns	>0,9999
Female 20 vs. Female 10	-5	-125,3 to 115,3	No	ns	0.9211
13
Male 60 vs. Male 50	100.8	-105,1 to 306,6	No	ns	0.5213
Male 60 vs. Male 40	337	83,37 to 590,6	Yes	*	0.0145
Male 60 vs. Male 30	409.3	218,5 to 600,0	Yes	**	0.0048
Male 60 vs. Male 20	401.3	203,2 to 599,3	Yes	**	0.0066
Male 60 vs. Male 10	413.8	218,4 to 609,1	Yes	**	0.0055
Male 60 vs. Female 60	87	-106,2 to 280,2	No	ns	0.3638
Male 60 vs. Female 50	196.5	-10,09 to 403,1	No	ns	0.0621
Male 60 vs. Female 40	389.3	212,3 to 566,2	Yes	**	0.0027
Male 60 vs. Female 30	409.3	218,5 to 600,0	Yes	**	0.0048
Male 60 vs. Female 20	409.3	218,5 to 600,0	Yes	**	0.0048
Male 60 vs. Female 10	412.8	214,5 to 611,0	Yes	**	0.0061
Male 50 vs. Male 40	236.3	-21,57 to 494,1	No	ns	0.072
Male 50 vs. Male 30	308.5	90,67 to 526,3	Yes	*	0.0178
Male 50 vs. Male 20	300.5	75,89 to 525,1	Yes	*	0.0221
Male 50 vs. Male 10	313	90,82 to 535,2	Yes	*	0.0187
Male 50 vs. Female 60	-13.75	-234,0 to 206,5	No	ns	>0,9999
Male 50 vs. Female 50	95.75	-121,9 to 313,4	No	ns	0.6353
Male 50 vs. Female 40	288.5	84,70 to 492,3	Yes	*	0.0152
Male 50 vs. Female 30	308.5	90,67 to 526,3	Yes	*	0.0178
Male 50 vs. Female 20	308.5	90,67 to 526,3	Yes	*	0.0178
Male 50 vs. Female 10	312	87,21 to 536,8	Yes	*	0.0199
Male 40 vs. Male 30	72.25	-213,9 to 358,4	No	ns	0.7994
Male 40 vs. Male 20	64.25	-227,5 to 356,0	No	ns	0.8598
Male 40 vs. Male 10	76.75	-213,1 to 366,6	No	ns	0.7545
Male 40 vs. Female 60	-250	-538,3 to 38,28	No	ns	0.074
Male 40 vs. Female 50	-140.5	-398,6 to 117,6	No	ns	0.4002
Male 40 vs. Female 40	52.25	-220,6 to 325,1	No	ns	0.9547
Male 40 vs. Female 30	72.25	-213,9 to 358,4	No	ns	0.7994
Male 40 vs. Female 20	72.25	-213,9 to 358,4	No	ns	0.7994
Male 40 vs. Female 10	75.75	-216,2 to 367,7	No	ns	0.7611
Male 30 vs. Male 20	-8	-199,3 to 183,3	No	ns	0.8964
Male 30 vs. Male 10	4.5	-92,28 to 101,3	No	ns	0.9977
Male 30 vs. Female 60	-322.3	-390,5 to -254,0	Yes	***	0.0005
Male 30 vs. Female 50	-212.8	-431,8 to 6,329	No	ns	0.0544
Male 30 vs. Female 40	-20	-97,20 to 57,20	No	ns	0.8797
Male 30 vs. Female 30	0	-88,55 to 88,55	No	ns	>0,9999
Male 30 vs. Female 20	0	-88,55 to 88,55	No	ns	>0,9999
Male 30 vs. Female 10	3.5	-194,1 to 201,1	No	ns	0.9976
Male 20 vs. Male 10	12.5	-88,97 to 114,0	No	ns	0.4641
Male 20 vs. Female 60	-314.3	-345,6 to -282,9	Yes	****	<0,0001
Male 20 vs. Female 50	-204.8	-430,6 to 21,09	No	ns	0.0653
Male 20 vs. Female 40	-12	-94,26 to 70,26	No	ns	0.9812
Male 20 vs. Female 30	8	-183,3 to 199,3	No	ns	0.8964
Male 20 vs. Female 20	8	-183,3 to 199,3	No	ns	0.8964
Male 20 vs. Female 10	11.5	-6,323 to 29,32	No	ns	0.0966
Male 10 vs. Female 60	-326.8	-361,8 to -291,7	Yes	****	<0,0001
Male 10 vs. Female 50	-217.3	-440,7 to 6,162	No	ns	0.054
Male 10 vs. Female 40	-24.5	-102,4 to 53,35	No	ns	0.6956
Male 10 vs. Female 30	-4.5	-101,3 to 92,28	No	ns	0.9977
Male 10 vs. Female 20	-4.5	-101,3 to 92,28	No	ns	0.9977
Male 10 vs. Female 10	-1	-113,9 to 111,9	No	ns	>0,9999
Female 60 vs. Female 50	109.5	-111,9 to 330,9	No	ns	0.2972
Female 60 vs. Female 40	302.3	227,8 to 376,7	Yes	***	0.0003
Female 60 vs. Female 30	322.3	254,0 to 390,5	Yes	***	0.0005
Female 60 vs. Female 20	322.3	254,0 to 390,5	Yes	***	0.0005
Female 60 vs. Female 10	325.8	293,5 to 358,0	Yes	****	<0,0001
Female 50 vs. Female 40	192.8	-12,30 to 397,8	No	ns	0.0611
Female 50 vs. Female 30	212.8	-6,329 to 431,8	No	ns	0.0544
Female 50 vs. Female 20	212.8	-6,329 to 431,8	No	ns	0.0544
Female 50 vs. Female 10	216.3	-9,758 to 442,3	No	ns	0.0564
Female 40 vs. Female 30	20	-57,20 to 97,20	No	ns	0.8797
Female 40 vs. Female 20	20	-57,20 to 97,20	No	ns	0.8797
Female 40 vs. Female 10	23.5	-59,21 to 106,2	No	ns	0.698
Female 30 vs. Female 20	0	-88,55 to 88,55	No	ns	>0,9999
Female 30 vs. Female 10	3.5	-194,1 to 201,1	No	ns	0.9976
Female 20 vs. Female 10	3.5	-194,1 to 201,1	No	ns	0.9976
14
Male 60 vs. Male 50	119.3	-80,97 to 319,5	No	ns	0.3298
Male 60 vs. Male 40	339.3	101,5 to 577,0	Yes	*	0.01
Male 60 vs. Male 30	414.8	218,2 to 611,3	Yes	**	0.0058
Male 60 vs. Male 20	402.8	206,9 to 598,6	Yes	**	0.0062
Male 60 vs. Male 10	417.3	225,1 to 609,4	Yes	**	0.0049
Male 60 vs. Female 60	64.75	-106,6 to 236,1	No	ns	0.6709
Male 60 vs. Female 50	177.3	-31,73 to 386,2	No	ns	0.0993
Male 60 vs. Female 40	393.8	213,7 to 573,8	Yes	**	0.0034
Male 60 vs. Female 30	406.3	223,0 to 589,5	Yes	**	0.0035
Male 60 vs. Female 20	411.8	215,9 to 607,6	Yes	**	0.0058
Male 60 vs. Female 10	418.3	221,5 to 615,0	Yes	**	0.0057
Male 50 vs. Male 40	220	-21,71 to 461,7	No	ns	0.0743
Male 50 vs. Male 30	295.5	79,57 to 511,4	Yes	*	0.0207
Male 50 vs. Male 20	283.5	68,27 to 498,7	Yes	*	0.023
Male 50 vs. Male 10	298	86,21 to 509,8	Yes	*	0.0185
Male 50 vs. Female 60	-54.5	-244,2 to 135,2	No	ns	0.8536
Male 50 vs. Female 50	58	-158,2 to 274,2	No	ns	0.9524
Male 50 vs. Female 40	274.5	74,59 to 474,4	Yes	*	0.0178
Male 50 vs. Female 30	287	84,50 to 489,5	Yes	*	0.0164
Male 50 vs. Female 20	292.5	77,27 to 507,7	Yes	*	0.021
Male 50 vs. Female 10	299	82,89 to 515,1	Yes	*	0.0201
Male 40 vs. Male 30	75.5	-196,2 to 347,2	No	ns	0.7132
Male 40 vs. Male 20	63.5	-207,7 to 334,7	No	ns	0.8282
Male 40 vs. Male 10	78	-190,3 to 346,3	No	ns	0.6933
Male 40 vs. Female 60	-274.5	-519,7 to -29,31	Yes	*	0.0341
Male 40 vs. Female 50	-162	-407,9 to 83,87	No	ns	0.2425
Male 40 vs. Female 40	54.5	-203,0 to 312,0	No	ns	0.9174
Male 40 vs. Female 30	67	-192,0 to 326,0	No	ns	0.8153
Male 40 vs. Female 20	72.5	-198,7 to 343,7	No	ns	0.7431
Male 40 vs. Female 10	79	-192,9 to 350,9	No	ns	0.6792
Male 30 vs. Male 20	-12	-47,65 to 23,65	No	ns	0.2391
Male 30 vs. Male 10	2.5	-136,0 to 141,0	No	ns	0.9987
Male 30 vs. Female 60	-350	-453,9 to -246,1	Yes	**	0.0017
Male 30 vs. Female 50	-237.5	-468,0 to -6,982	Yes	*	0.0461
Male 30 vs. Female 40	-21	-87,79 to 45,79	No	ns	0.6296
Male 30 vs. Female 30	-8.5	-319,3 to 302,3	No	ns	0.9752
Male 30 vs. Female 20	-3	-38,65 to 32,65	No	ns	0.8982
Male 30 vs. Female 10	3.5	-14,32 to 21,32	No	ns	0.4669
Male 20 vs. Male 10	14.5	-73,99 to 103,0	No	ns	0.5089
Male 20 vs. Female 60	-338	-440,6 to -235,4	Yes	**	0.0015
Male 20 vs. Female 50	-225.5	-455,4 to 4,359	No	ns	0.0527
Male 20 vs. Female 40	-9	-74,02 to 56,02	No	ns	0.9905
Male 20 vs. Female 30	3.5	-291,4 to 298,4	No	ns	>0,9999
Male 20 vs. Female 20	9	-20,52 to 38,52	No	ns	0.4067
Male 20 vs. Female 10	15.5	-44,67 to 75,67	No	ns	0.2111
Male 10 vs. Female 60	-352.5	-450,5 to -254,5	Yes	***	0.0007
Male 10 vs. Female 50	-240	-466,6 to -13,42	Yes	*	0.0425
Male 10 vs. Female 40	-23.5	-85,96 to 38,96	No	ns	0.6035
Male 10 vs. Female 30	-11	-187,5 to 165,5	No	ns	0.9602
Male 10 vs. Female 20	-5.5	-93,99 to 82,99	No	ns	0.9466
Male 10 vs. Female 10	1	-146,0 to 148,0	No	ns	>0,9999
Female 60 vs. Female 50	112.5	-91,45 to 316,5	No	ns	0.3048
Female 60 vs. Female 40	329	238,5 to 419,5	Yes	****	<0,0001
Female 60 vs. Female 30	341.5	238,7 to 444,3	Yes	***	0.0005
Female 60 vs. Female 20	347	244,4 to 449,6	Yes	**	0.0015
Female 60 vs. Female 10	353.5	249,2 to 457,8	Yes	**	0.0017
Female 50 vs. Female 40	216.5	1,546 to 431,5	Yes	*	0.0489
Female 50 vs. Female 30	229	11,82 to 446,2	Yes	*	0.0425
Female 50 vs. Female 20	234.5	4,641 to 464,4	Yes	*	0.0473
Female 50 vs. Female 10	241	10,31 to 471,7	Yes	*	0.0443
Female 40 vs. Female 30	12.5	-81,73 to 106,7	No	ns	0.9892
Female 40 vs. Female 20	18	-47,02 to 83,02	No	ns	0.7574
Female 40 vs. Female 10	24.5	-42,83 to 91,83	No	ns	0.5043
Female 30 vs. Female 20	5.5	-289,4 to 300,4	No	ns	0.9982
Female 30 vs. Female 10	12	-302,9 to 326,9	No	ns	0.9075
Female 20 vs. Female 10	6.5	-53,67 to 66,67	No	ns	0.5084
Test details	Mean 1	Mean 2	Mean Diff,	SE of diff,	N1	N2	q	DF
0
Male 60 vs. Male 50	93.75	107	-13.25	9.393	4	4	1.995	3.678
Male 60 vs. Male 40	93.75	101	-7.25	5.573	4	4	1.84	5.113
Male 60 vs. Male 30	93.75	94	-0.25	3.614	4	2	0.09782	3.934
Male 60 vs. Male 20	93.75	93	0.75	3.614	4	2	0.2935	3.934
Male 60 vs. Male 10	93.75	110	-16.25	3.01	4	2	7.634	3
Male 60 vs. Female 60	93.75	93.25	0.5	6.73	4	4	0.1051	4.412
Male 60 vs. Female 50	93.75	96.75	-3	6.949	4	4	0.6105	4.316
Male 60 vs. Female 40	93.75	101.3	-7.5	5.726	4	4	1.852	5
Male 60 vs. Female 30	93.75	96	-2.25	3.614	4	2	0.8804	3.934
Male 60 vs. Female 20	93.75	92	1.75	7.62	4	2	0.3248	1.388
Male 60 vs. Female 10	93.75	97	-3.25	6.713	4	2	0.6847	1.534
Male 50 vs. Male 40	107	101	6	10.06	4	4	0.8436	4.548
Male 50 vs. Male 30	107	94	13	9.12	4	2	2.016	3.286
Male 50 vs. Male 20	107	93	14	9.12	4	2	2.171	3.286
Male 50 vs. Male 10	107	110	-3	8.898	4	2	0.4768	3
Male 50 vs. Female 60	107	93.25	13.75	10.74	4	4	1.81	5.27
Male 50 vs. Female 50	107	96.75	10.25	10.88	4	4	1.332	5.387
Male 50 vs. Female 40	107	101.3	5.75	10.14	4	4	0.8016	4.65
Male 50 vs. Female 30	107	96	11	9.12	4	2	1.706	3.286
Male 50 vs. Female 20	107	92	15	11.32	4	2	1.874	3.658
Male 50 vs. Female 10	107	97	10	10.73	4	2	1.318	3.918
Male 40 vs. Male 30	101	94	7	5.099	4	2	1.941	3.812
Male 40 vs. Male 20	101	93	8	5.099	4	2	2.219	3.812
Male 40 vs. Male 10	101	110	-9	4.69	4	2	2.714	3
Male 40 vs. Female 60	101	93.25	7.75	7.631	4	4	1.436	5.662
Male 40 vs. Female 50	101	96.75	4.25	7.825	4	4	0.7681	5.56
Male 40 vs. Female 40	101	101.3	-0.25	6.762	4	4	0.05228	5.991
Male 40 vs. Female 30	101	96	5	5.099	4	2	1.387	3.812
Male 40 vs. Female 20	101	92	9	8.426	4	2	1.511	1.967
Male 40 vs. Female 10	101	97	4	7.616	4	2	0.7428	2.308
Male 30 vs. Male 20	94	93	1	2.828	2	2	0.5	2
Male 30 vs. Male 10	94	110	-16	2	2	2	11.31	1
Male 30 vs. Female 60	94	93.25	0.75	6.343	2	4	0.1672	3.569
Male 30 vs. Female 50	94	96.75	-2.75	6.575	2	4	0.5915	3.533
Male 30 vs. Female 40	94	101.3	-7.25	5.266	2	4	1.947	3.775
Male 30 vs. Female 30	94	96	-2	2.828	2	2	1	2
Male 30 vs. Female 20	94	92	2	7.28	2	2	0.3885	1.162
Male 30 vs. Female 10	94	97	-3	6.325	2	2	0.6708	1.22
Male 20 vs. Male 10	93	110	-17	2	2	2	12.02	1
Male 20 vs. Female 60	93	93.25	-0.25	6.343	2	4	0.05574	3.569
Male 20 vs. Female 50	93	96.75	-3.75	6.575	2	4	0.8066	3.533
Male 20 vs. Female 40	93	101.3	-8.25	5.266	2	4	2.216	3.775
Male 20 vs. Female 30	93	96	-3	2.828	2	2	1.5	2
Male 20 vs. Female 20	93	92	1	7.28	2	2	0.1943	1.162
Male 20 vs. Female 10	93	97	-4	6.325	2	2	0.8944	1.22
Male 10 vs. Female 60	110	93.25	16.75	6.019	2	4	3.936	3
Male 10 vs. Female 50	110	96.75	13.25	6.263	2	4	2.992	3
Male 10 vs. Female 40	110	101.3	8.75	4.871	2	4	2.54	3
Male 10 vs. Female 30	110	96	14	2	2	2	9.899	1
Male 10 vs. Female 20	110	92	18	7	2	2	3.637	1
Male 10 vs. Female 10	110	97	13	6	2	2	3.064	1
Female 60 vs. Female 50	93.25	96.75	-3.5	8.687	4	4	0.5698	5.991
Female 60 vs. Female 40	93.25	101.3	-8	7.743	4	4	1.461	5.75
Female 60 vs. Female 30	93.25	96	-2.75	6.343	4	2	0.6132	3.569
Female 60 vs. Female 20	93.25	92	1.25	9.232	4	2	0.1915	2.559
Female 60 vs. Female 10	93.25	97	-3.75	8.499	4	2	0.624	3.01
Female 50 vs. Female 40	96.75	101.3	-4.5	7.935	4	4	0.802	5.657
Female 50 vs. Female 30	96.75	96	0.75	6.575	4	2	0.1613	3.533
Female 50 vs. Female 20	96.75	92	4.75	9.393	4	2	0.7152	2.671
Female 50 vs. Female 10	96.75	97	-0.25	8.673	4	2	0.04076	3.129
Female 40 vs. Female 30	101.3	96	5.25	5.266	4	2	1.41	3.775
Female 40 vs. Female 20	101.3	92	9.25	8.528	4	2	1.534	2.043
Female 40 vs. Female 10	101.3	97	4.25	7.728	4	2	0.7777	2.405
Female 30 vs. Female 20	96	92	4	7.28	2	2	0.777	1.162
Female 30 vs. Female 10	96	97	-1	6.325	2	2	0.2236	1.22
Female 20 vs. Female 10	92	97	-5	9.22	2	2	0.767	1.954
1
Male 60 vs. Male 50	361.3	234.8	126.5	41.23	4	4	4.339	4.573
Male 60 vs. Male 40	361.3	135.3	226	23.43	4	4	13.64	5.288
Male 60 vs. Male 30	361.3	110.5	250.8	22.03	4	2	16.09	3.989
Male 60 vs. Male 20	361.3	104	257.3	19.37	4	2	18.78	3
Male 60 vs. Male 10	361.3	99.5	261.8	19.89	4	2	18.61	3.304
Male 60 vs. Female 60	361.3	306.8	54.5	26.1	4	4	2.954	5.938
Male 60 vs. Female 50	361.3	196	165.3	20.6	4	4	11.35	3.77
Male 60 vs. Female 40	361.3	107.8	253.5	20.47	4	4	17.51	3.692
Male 60 vs. Female 30	361.3	105.5	255.8	20.43	4	2	17.7	3.578
Male 60 vs. Female 20	361.3	100.5	260.8	19.43	4	2	18.98	3.036
Male 60 vs. Female 10	361.3	88.5	272.8	19.89	4	2	19.4	3.304
Male 50 vs. Male 40	234.8	135.3	99.5	38.71	4	4	3.635	3.774
Male 50 vs. Male 30	234.8	110.5	124.3	37.88	4	2	4.639	3.448
Male 50 vs. Male 20	234.8	104	130.8	36.4	4	2	5.08	3
Male 50 vs. Male 10	234.8	99.5	135.3	36.67	4	2	5.215	3.09
Male 50 vs. Female 60	234.8	306.8	-72	40.38	4	4	2.522	4.315
Male 50 vs. Female 50	234.8	196	38.75	37.06	4	4	1.479	3.222
Male 50 vs. Female 40	234.8	107.8	127	36.99	4	4	4.855	3.199
Male 50 vs. Female 30	234.8	105.5	129.3	36.97	4	2	4.944	3.185
Male 50 vs. Female 20	234.8	100.5	134.3	36.43	4	2	5.212	3.01
Male 50 vs. Female 10	234.8	88.5	146.3	36.67	4	2	5.64	3.09
Male 40 vs. Male 30	135.3	110.5	24.75	16.85	4	2	2.077	3.63
Male 40 vs. Male 20	135.3	104	31.25	13.18	4	2	3.353	3
Male 40 vs. Male 10	135.3	99.5	35.75	13.93	4	2	3.63	3.594
Male 40 vs. Female 60	135.3	306.8	-171.5	21.9	4	4	11.08	5.577
Male 40 vs. Female 50	135.3	196	-60.75	14.92	4	4	5.757	4.568
Male 40 vs. Female 40	135.3	107.8	27.5	14.75	4	4	2.636	4.425
Male 40 vs. Female 30	135.3	105.5	29.75	14.7	4	2	2.863	3.938
Male 40 vs. Female 20	135.3	100.5	34.75	13.27	4	2	3.705	3.077
Male 40 vs. Female 10	135.3	88.5	46.75	13.93	4	2	4.747	3.594
Male 30 vs. Male 20	110.5	104	6.5	10.5	2	2	0.8755	1
Male 30 vs. Male 10	110.5	99.5	11	11.42	2	2	1.362	1.355
Male 30 vs. Female 60	110.5	306.8	-196.3	20.4	2	4	13.61	3.995
Male 30 vs. Female 50	110.5	196	-85.5	12.62	2	4	9.582	1.958
Male 30 vs. Female 40	110.5	107.8	2.75	12.42	2	4	0.3132	1.857
Male 30 vs. Female 30	110.5	105.5	5	12.35	2	2	0.5726	1.668
Male 30 vs. Female 20	110.5	100.5	10	10.61	2	2	1.333	1.041
Male 30 vs. Female 10	110.5	88.5	22	11.42	2	2	2.724	1.355
Male 20 vs. Male 10	104	99.5	4.5	4.5	2	2	1.414	1
Male 20 vs. Female 60	104	306.8	-202.8	17.49	2	4	16.4	3
Male 20 vs. Female 50	104	196	-92	7	2	4	18.59	3
Male 20 vs. Female 40	104	107.8	-3.75	6.625	2	4	0.8005	3
Male 20 vs. Female 30	104	105.5	-1.5	6.5	2	2	0.3264	1
Male 20 vs. Female 20	104	100.5	3.5	1.5	2	2	3.3	1
Male 20 vs. Female 10	104	88.5	15.5	4.5	2	2	4.871	1
Male 10 vs. Female 60	99.5	306.8	-207.3	18.05	2	4	16.23	3.366
Male 10 vs. Female 50	99.5	196	-96.5	8.322	2	4	16.4	3.962
Male 10 vs. Female 40	99.5	107.8	-8.25	8.009	2	4	1.457	3.91
Male 10 vs. Female 30	99.5	105.5	-6	7.906	2	2	1.073	1.78
Male 10 vs. Female 20	99.5	100.5	-1	4.743	2	2	0.2981	1.22
Male 10 vs. Female 10	99.5	88.5	11	6.364	2	2	2.444	2
Female 60 vs. Female 50	306.8	196	110.8	18.83	4	4	8.316	3.938
Female 60 vs. Female 40	306.8	107.8	199	18.7	4	4	15.05	3.844
Female 60 vs. Female 30	306.8	105.5	201.3	18.65	4	2	15.26	3.676
Female 60 vs. Female 20	306.8	100.5	206.3	17.55	4	2	16.62	3.044
Female 60 vs. Female 10	306.8	88.5	218.3	18.05	4	2	17.1	3.366
Female 50 vs. Female 40	196	107.8	88.25	9.638	4	4	12.95	5.982
Female 50 vs. Female 30	196	105.5	90.5	9.552	4	2	13.4	3.221
Female 50 vs. Female 20	196	100.5	95.5	7.159	4	2	18.87	3.261
Female 50 vs. Female 10	196	88.5	107.5	8.322	4	2	18.27	3.962
Female 40 vs. Female 30	107.8	105.5	2.25	9.281	4	2	0.3428	3.057
Female 40 vs. Female 20	107.8	100.5	7.25	6.793	4	2	1.509	3.29
Female 40 vs. Female 10	107.8	88.5	19.25	8.009	4	2	3.399	3.91
Female 30 vs. Female 20	105.5	100.5	5	6.671	2	2	1.06	1.106
Female 30 vs. Female 10	105.5	88.5	17	7.906	2	2	3.041	1.78
Female 20 vs. Female 10	100.5	88.5	12	4.743	2	2	3.578	1.22
2
Male 60 vs. Male 50	468.5	282.8	185.8	49.04	4	4	5.357	3.046
Male 60 vs. Male 40	468.5	185	283.5	16.79	4	4	23.88	3.417
Male 60 vs. Male 30	468.5	114	354.5	14.64	4	2	34.24	1.193
Male 60 vs. Male 20	468.5	97.5	371	4.967	4	2	105.6	4
Male 60 vs. Male 10	468.5	100.5	368	6.976	4	2	74.6	2.304
Male 60 vs. Female 60	468.5	414.3	54.25	23.78	4	4	3.226	3.202
Male 60 vs. Female 50	468.5	252.3	216.3	23.28	4	4	13.14	3.211
Male 60 vs. Female 40	468.5	135.8	332.8	20.29	4	4	23.19	3.28
Male 60 vs. Female 30	468.5	104	364.5	23.4	4	2	22.03	1.07
Male 60 vs. Female 20	468.5	93.5	375	6.976	4	2	76.02	2.304
Male 60 vs. Female 10	468.5	101	367.5	8.211	4	2	63.3	1.808
Male 50 vs. Male 40	282.8	185	97.75	51.48	4	4	2.686	3.655
Male 50 vs. Male 30	282.8	114	168.8	50.82	4	2	4.696	3.443
Male 50 vs. Male 20	282.8	97.5	185.3	48.91	4	2	5.356	3.016
Male 50 vs. Male 10	282.8	100.5	182.3	49.16	4	2	5.243	3.075
Male 50 vs. Female 60	282.8	414.3	-131.5	54.16	4	4	3.434	4.307
Male 50 vs. Female 50	282.8	252.3	30.5	53.94	4	4	0.7996	4.256
Male 50 vs. Female 40	282.8	135.8	147	52.72	4	4	3.943	3.963
Male 50 vs. Female 30	282.8	104	178.8	53.99	4	2	4.682	3.902
Male 50 vs. Female 20	282.8	93.5	189.3	49.16	4	2	5.445	3.075
Male 50 vs. Female 10	282.8	101	181.8	49.35	4	2	5.209	3.121
Male 40 vs. Male 30	185	114	71	21.44	4	2	4.684	3.43
Male 40 vs. Male 20	185	97.5	87.5	16.42	4	2	7.534	3.139
Male 40 vs. Male 10	185	100.5	84.5	17.14	4	2	6.972	3.587
Male 40 vs. Female 60	185	414.3	-229.3	28.47	4	4	11.39	5.346
Male 40 vs. Female 50	185	252.3	-67.25	28.05	4	4	3.39	5.409
Male 40 vs. Female 40	185	135.8	49.25	25.63	4	4	2.718	5.775
Male 40 vs. Female 30	185	104	81	28.15	4	2	4.069	2.073
Male 40 vs. Female 20	185	93.5	91.5	17.14	4	2	7.55	3.587
Male 40 vs. Female 10	185	101	84	17.68	4	2	6.72	3.823
Male 30 vs. Male 20	114	97.5	16.5	14.22	2	2	1.641	1.064
Male 30 vs. Male 10	114	100.5	13.5	15.04	2	2	1.269	1.301
Male 30 vs. Female 60	114	414.3	-300.3	27.26	2	4	15.58	3.996
Male 30 vs. Female 50	114	252.3	-138.3	26.82	2	4	7.289	3.989
Male 30 vs. Female 40	114	135.8	-21.75	24.27	2	4	1.267	3.859
Male 30 vs. Female 30	114	104	10	26.93	2	2	0.5252	1.652
Male 30 vs. Female 20	114	93.5	20.5	15.04	2	2	1.927	1.301
Male 30 vs. Female 10	114	101	13	15.65	2	2	1.175	1.471
Male 20 vs. Male 10	97.5	100.5	-3	6.042	2	2	0.7022	1.396
Male 20 vs. Female 60	97.5	414.3	-316.8	23.52	2	4	19.04	3.068
Male 20 vs. Female 50	97.5	252.3	-154.8	23.02	2	4	9.508	3.071
Male 20 vs. Female 40	97.5	135.8	-38.25	19.99	2	4	2.706	3.094
Male 20 vs. Female 30	97.5	104	-6.5	23.14	2	2	0.3973	1.024
Male 20 vs. Female 20	97.5	93.5	4	6.042	2	2	0.9363	1.396
Male 20 vs. Female 10	97.5	101	-3.5	7.433	2	2	0.6659	1.251
Male 10 vs. Female 60	100.5	414.3	-313.8	24.03	2	4	18.47	3.311
Male 10 vs. Female 50	100.5	252.3	-151.8	23.53	2	4	9.119	3.323
Male 10 vs. Female 40	100.5	135.8	-35.25	20.58	2	4	2.422	3.419
Male 10 vs. Female 30	100.5	104	-3.5	23.65	2	2	0.2093	1.114
Male 10 vs. Female 20	100.5	93.5	7	7.778	2	2	1.273	2
Male 10 vs. Female 10	100.5	101	-0.5	8.902	2	2	0.07943	1.894
Female 60 vs. Female 50	414.3	252.3	162	32.72	4	4	7.002	5.997
Female 60 vs. Female 40	414.3	135.8	278.5	30.66	4	4	12.84	5.844
Female 60 vs. Female 30	414.3	104	310.3	32.8	4	2	13.38	3.05
Female 60 vs. Female 20	414.3	93.5	320.8	24.03	4	2	18.88	3.311
Female 60 vs. Female 10	414.3	101	313.3	24.41	4	2	18.15	3.478
Female 50 vs. Female 40	252.3	135.8	116.5	30.28	4	4	5.441	5.881
Female 50 vs. Female 30	252.3	104	148.3	32.44	4	2	6.462	2.985
Female 50 vs. Female 20	252.3	93.5	158.8	23.53	4	2	9.54	3.323
Female 50 vs. Female 10	252.3	101	151.3	23.93	4	2	8.939	3.496
Female 40 vs. Female 30	135.8	104	31.75	30.37	4	2	1.479	2.567
Female 40 vs. Female 20	135.8	93.5	42.25	20.58	4	2	2.904	3.419
Female 40 vs. Female 10	135.8	101	34.75	21.03	4	2	2.337	3.625
Female 30 vs. Female 20	104	93.5	10.5	23.65	2	2	0.6279	1.114
Female 30 vs. Female 10	104	101	3	24.04	2	2	0.1765	1.184
Female 20 vs. Female 10	93.5	101	-7.5	8.902	2	2	1.191	1.894
3
Male 60 vs. Male 50	485.8	290.8	195	53.33	4	4	5.171	3.607
Male 60 vs. Male 40	485.8	165.8	320	36.26	4	4	12.48	4.415
Male 60 vs. Male 30	485.8	108	377.8	19.61	4	2	27.24	3.913
Male 60 vs. Male 20	485.8	105.5	380.3	16.43	4	2	32.74	3.139
Male 60 vs. Male 10	485.8	107.5	378.3	16.85	4	2	31.75	3.418
Male 60 vs. Female 60	485.8	405	80.75	32.05	4	4	3.563	4.851
Male 60 vs. Female 50	485.8	231.5	254.3	37.95	4	4	9.475	4.28
Male 60 vs. Female 40	485.8	118.5	367.3	18.85	4	4	27.55	4.863
Male 60 vs. Female 30	485.8	113	372.8	20.19	4	2	26.11	3.785
Male 60 vs. Female 20	485.8	90.5	395.3	16.85	4	2	33.18	3.418
Male 60 vs. Female 10	485.8	95	390.8	19.07	4	2	28.98	3.987
Male 50 vs. Male 40	290.8	165.8	125	60.26	4	4	2.933	5.097
Male 50 vs. Male 30	290.8	108	182.8	51.97	4	2	4.973	3.266
Male 50 vs. Male 20	290.8	105.5	185.3	50.86	4	2	5.151	3.014
Male 50 vs. Male 10	290.8	107.5	183.3	50.99	4	2	5.082	3.047
Male 50 vs. Female 60	290.8	405	-114.3	57.82	4	4	2.794	4.633
Male 50 vs. Female 50	290.8	231.5	59.25	61.29	4	4	1.367	5.265
Male 50 vs. Female 40	290.8	118.5	172.3	51.69	4	4	4.713	3.213
Male 50 vs. Female 30	290.8	113	177.8	52.19	4	2	4.816	3.313
Male 50 vs. Female 20	290.8	90.5	200.3	50.99	4	2	5.554	3.047
Male 50 vs. Female 10	290.8	95	195.8	51.77	4	2	5.347	3.223
Male 40 vs. Male 30	165.8	108	57.75	34.24	4	2	2.385	3.588
Male 40 vs. Male 20	165.8	105.5	60.25	32.52	4	2	2.62	3.035
Male 40 vs. Male 10	165.8	107.5	58.25	32.74	4	2	2.516	3.113
Male 40 vs. Female 60	165.8	405	-239.3	42.6	4	4	7.942	5.853
Male 40 vs. Female 50	165.8	231.5	-65.75	47.2	4	4	1.97	5.981
Male 40 vs. Female 40	165.8	118.5	47.25	33.81	4	4	1.976	3.52
Male 40 vs. Female 30	165.8	113	52.75	34.57	4	2	2.158	3.671
Male 40 vs. Female 20	165.8	90.5	75.25	32.74	4	2	3.251	3.113
Male 40 vs. Female 10	165.8	95	70.75	33.93	4	2	2.949	3.503
Male 30 vs. Male 20	108	105.5	2.5	11.28	2	2	0.3134	1.103
Male 30 vs. Male 10	108	107.5	0.5	11.88	2	2	0.0595	1.326
Male 30 vs. Female 60	108	405	-297	29.74	2	4	14.12	3.744
Male 30 vs. Female 50	108	231.5	-123.5	36.02	2	4	4.849	3.537
Male 30 vs. Female 40	108	118.5	-10.5	14.59	2	4	1.018	2.594
Male 30 vs. Female 30	108	113	-5	16.28	2	2	0.4344	1.985
Male 30 vs. Female 20	108	90.5	17.5	11.88	2	2	2.082	1.326
Male 30 vs. Female 10	108	95	13	14.87	2	2	1.237	1.982
Male 20 vs. Male 10	105.5	107.5	-2	5.148	2	2	0.5494	1.564
Male 20 vs. Female 60	105.5	405	-299.5	27.74	2	4	15.27	3.049
Male 20 vs. Female 50	105.5	231.5	-126	34.39	2	4	5.181	3.032
Male 20 vs. Female 40	105.5	118.5	-13	9.899	2	4	1.857	3.376
Male 20 vs. Female 30	105.5	113	-7.5	12.26	2	2	0.8653	1.087
Male 20 vs. Female 20	105.5	90.5	15	5.148	2	2	4.121	1.564
Male 20 vs. Female 10	105.5	95	10.5	10.31	2	2	1.441	1.125
Male 10 vs. Female 60	107.5	405	-297.5	28	2	4	15.03	3.155
Male 10 vs. Female 50	107.5	231.5	-124	34.59	2	4	5.069	3.101
Male 10 vs. Female 40	107.5	118.5	-11	10.58	2	4	1.47	3.9
Male 10 vs. Female 30	107.5	113	-5.5	12.82	2	2	0.6069	1.276
Male 10 vs. Female 20	107.5	90.5	17	6.364	2	2	3.778	2
Male 10 vs. Female 10	107.5	95	12.5	10.97	2	2	1.612	1.389
Female 60 vs. Female 50	405	231.5	173.5	44.04	4	4	5.571	5.74
Female 60 vs. Female 40	405	118.5	286.5	29.24	4	4	13.85	3.711
Female 60 vs. Female 30	405	113	292	30.12	4	2	13.71	3.83
Female 60 vs. Female 20	405	90.5	314.5	28	4	2	15.89	3.155
Female 60 vs. Female 10	405	95	310	29.39	4	2	14.92	3.65
Female 50 vs. Female 40	231.5	118.5	113	35.61	4	4	4.488	3.465
Female 50 vs. Female 30	231.5	113	118.5	36.34	4	2	4.612	3.617
Female 50 vs. Female 20	231.5	90.5	141	34.59	4	2	5.764	3.101
Female 50 vs. Female 10	231.5	95	136.5	35.73	4	2	5.403	3.457
Female 40 vs. Female 30	118.5	113	5.5	15.35	4	2	0.5066	2.361
Female 40 vs. Female 20	118.5	90.5	28	10.58	4	2	3.742	3.9
Female 40 vs. Female 10	118.5	95	23.5	13.85	4	2	2.4	2.871
Female 30 vs. Female 20	113	90.5	22.5	12.82	2	2	2.483	1.276
Female 30 vs. Female 10	113	95	18	15.62	2	2	1.63	1.937
Female 20 vs. Female 10	90.5	95	-4.5	10.97	2	2	0.5803	1.389
4
Male 60 vs. Male 50	507.5	342.8	164.8	44.03	4	4	5.292	5.995
Male 60 vs. Male 40	507.5	185.5	322	43.52	4	4	10.46	5.983
Male 60 vs. Male 30	507.5	96.5	411	32.46	4	2	17.91	3.316
Male 60 vs. Male 20	507.5	115	392.5	31.6	4	2	17.57	3.006
Male 60 vs. Male 10	507.5	99.5	408	32.46	4	2	17.78	3.316
Male 60 vs. Female 60	507.5	455.8	51.75	52.55	4	4	1.393	5.571
Male 60 vs. Female 50	507.5	254	253.5	50.02	4	4	7.167	5.763
Male 60 vs. Female 40	507.5	125	382.5	34.04	4	4	15.89	3.945
Male 60 vs. Female 30	507.5	120	387.5	31.98	4	2	17.14	3.146
Male 60 vs. Female 20	507.5	99.5	408	31.78	4	2	18.16	3.073
Male 60 vs. Female 10	507.5	92.5	415	32.71	4	2	17.94	3.397
Male 50 vs. Male 40	342.8	185.5	157.3	42.87	4	4	5.187	5.997
Male 50 vs. Male 30	342.8	96.5	246.3	31.58	4	2	11.03	3.334
Male 50 vs. Male 20	342.8	115	227.8	30.7	4	2	10.49	3.006
Male 50 vs. Male 10	342.8	99.5	243.3	31.58	4	2	10.89	3.334
Male 50 vs. Female 60	342.8	455.8	-113	52.01	4	4	3.073	5.492
Male 50 vs. Female 50	342.8	254	88.75	49.45	4	4	2.538	5.698
Male 50 vs. Female 40	342.8	125	217.8	33.2	4	4	9.275	3.998
Male 50 vs. Female 30	342.8	120	222.8	31.08	4	2	10.13	3.155
Male 50 vs. Female 20	342.8	99.5	243.3	30.88	4	2	11.14	3.077
Male 50 vs. Female 10	342.8	92.5	250.3	31.84	4	2	11.12	3.418
Male 40 vs. Male 30	185.5	96.5	89	30.87	4	2	4.077	3.349
Male 40 vs. Male 20	185.5	115	70.5	29.97	4	2	3.327	3.007
Male 40 vs. Male 10	185.5	99.5	86	30.87	4	2	3.939	3.349
Male 40 vs. Female 60	185.5	455.8	-270.3	51.58	4	4	7.41	5.424
Male 40 vs. Female 50	185.5	254	-68.5	49	4	4	1.977	5.639
Male 40 vs. Female 40	185.5	125	60.5	32.53	4	4	2.63	4.044
Male 40 vs. Female 30	185.5	120	65.5	30.36	4	2	3.051	3.162
Male 40 vs. Female 20	185.5	99.5	86	30.15	4	2	4.034	3.081
Male 40 vs. Female 10	185.5	92.5	93	31.13	4	2	4.225	3.436
Male 30 vs. Male 20	96.5	115	-18.5	7.566	2	2	3.458	1.036
Male 30 vs. Male 10	96.5	99.5	-3	10.61	2	2	0.4	2
Male 30 vs. Female 60	96.5	455.8	-359.3	42.66	2	4	11.91	3.185
Male 30 vs. Female 50	96.5	254	-157.5	39.51	2	4	5.638	3.215
Male 30 vs. Female 40	96.5	125	-28.5	14.75	2	4	2.733	3.998
Male 30 vs. Female 30	96.5	120	-23.5	9.014	2	2	3.687	1.742
Male 30 vs. Female 20	96.5	99.5	-3	8.276	2	2	0.5126	1.416
Male 30 vs. Female 10	96.5	92.5	4	11.34	2	2	0.499	1.969
Male 20 vs. Male 10	115	99.5	15.5	7.566	2	2	2.897	1.036
Male 20 vs. Female 60	115	455.8	-340.8	42.01	2	4	11.47	3.003
Male 20 vs. Female 50	115	254	-139	38.8	2	4	5.066	3.004
Male 20 vs. Female 40	115	125	-10	12.73	2	4	1.111	3.037
Male 20 vs. Female 30	115	120	-5	5.099	2	2	1.387	1.08
Male 20 vs. Female 20	115	99.5	15.5	3.64	2	2	6.022	1.162
Male 20 vs. Female 10	115	92.5	22.5	8.559	2	2	3.718	1.028
Male 10 vs. Female 60	99.5	455.8	-356.3	42.66	2	4	11.81	3.185
Male 10 vs. Female 50	99.5	254	-154.5	39.51	2	4	5.531	3.215
Male 10 vs. Female 40	99.5	125	-25.5	14.75	2	4	2.446	3.998
Male 10 vs. Female 30	99.5	120	-20.5	9.014	2	2	3.216	1.742
Male 10 vs. Female 20	99.5	99.5	0	8.276	2	2	0	1.416
Male 10 vs. Female 10	99.5	92.5	7	11.34	2	2	0.8733	1.969
Female 60 vs. Female 50	455.8	254	201.8	57.17	4	4	4.991	5.963
Female 60 vs. Female 40	455.8	125	330.8	43.87	4	4	10.66	3.544
Female 60 vs. Female 30	455.8	120	335.8	42.29	4	2	11.23	3.084
Female 60 vs. Female 20	455.8	99.5	356.3	42.14	4	2	11.96	3.041
Female 60 vs. Female 10	455.8	92.5	363.3	42.85	4	2	11.99	3.235
Female 50 vs. Female 40	254	125	129	40.81	4	4	4.47	3.635
Female 50 vs. Female 30	254	120	134	39.11	4	2	4.846	3.098
Female 50 vs. Female 20	254	99.5	154.5	38.95	4	2	5.61	3.048
Female 50 vs. Female 10	254	92.5	161.5	39.71	4	2	5.752	3.272
Female 40 vs. Female 30	125	120	5	13.64	4	2	0.5182	3.733
Female 40 vs. Female 20	125	99.5	25.5	13.17	4	2	2.738	3.414
Female 40 vs. Female 10	125	92.5	32.5	15.28	4	2	3.008	3.926
Female 30 vs. Female 20	120	99.5	20.5	6.103	2	2	4.75	1.79
Female 30 vs. Female 10	120	92.5	27.5	9.862	2	2	3.944	1.618
Female 20 vs. Female 10	99.5	92.5	7	9.192	2	2	1.077	1.33
5
Male 60 vs. Male 50	485.5	325	160.5	52.58	4	4	4.317	5.951
Male 60 vs. Male 40	485.5	164.5	321	42.4	4	4	10.71	5.179
Male 60 vs. Male 30	485.5	107	378.5	36.84	4	2	14.53	3.431
Male 60 vs. Male 20	485.5	105.5	380	35.54	4	2	15.12	3.03
Male 60 vs. Male 10	485.5	98	387.5	35.58	4	2	15.4	3.043
Male 60 vs. Female 60	485.5	468	17.5	56.29	4	4	0.4396	5.754
Male 60 vs. Female 50	485.5	310.3	175.3	58.64	4	4	4.227	5.595
Male 60 vs. Female 40	485.5	122.5	363	36.13	4	4	14.21	3.232
Male 60 vs. Female 30	485.5	125	360.5	35.8	4	2	14.24	3.117
Male 60 vs. Female 20	485.5	94.5	391	35.48	4	2	15.58	3.011
Male 60 vs. Female 10	485.5	98	387.5	35.47	4	2	15.45	3.005
Male 50 vs. Male 40	325	164.5	160.5	45.26	4	4	5.015	4.907
Male 50 vs. Male 30	325	107	218	40.1	4	2	7.689	3.367
Male 50 vs. Male 20	325	105.5	219.5	38.91	4	2	7.978	3.025
Male 50 vs. Male 10	325	98	227	38.94	4	2	8.243	3.036
Male 50 vs. Female 60	325	468	-143	58.48	4	4	3.458	5.917
Male 50 vs. Female 50	325	310.3	14.75	60.74	4	4	0.3434	5.806
Male 50 vs. Female 40	325	122.5	202.5	39.45	4	4	7.259	3.194
Male 50 vs. Female 30	325	125	200	39.15	4	2	7.225	3.098
Male 50 vs. Female 20	325	94.5	230.5	38.86	4	2	8.389	3.009
Male 50 vs. Female 10	325	98	227	38.84	4	2	8.265	3.004
Male 40 vs. Male 30	164.5	107	57.5	25.32	4	2	3.212	3.82
Male 40 vs. Male 20	164.5	105.5	59	23.39	4	2	3.567	3.068
Male 40 vs. Male 10	164.5	98	66.5	23.45	4	2	4.01	3.098
Male 40 vs. Female 60	164.5	468	-303.5	49.53	4	4	8.666	4.572
Male 40 vs. Female 50	164.5	310.3	-145.8	52.18	4	4	3.951	4.402
Male 40 vs. Female 40	164.5	122.5	42	24.28	4	4	2.446	3.536
Male 40 vs. Female 30	164.5	125	39.5	23.79	4	2	2.348	3.263
Male 40 vs. Female 20	164.5	94.5	70	23.31	4	2	4.248	3.025
Male 40 vs. Female 10	164.5	98	66.5	23.28	4	2	4.04	3.011
Male 30 vs. Male 20	107	105.5	1.5	10.31	2	2	0.2058	1.125
Male 30 vs. Male 10	107	98	9	10.44	2	2	1.219	1.179
Male 30 vs. Female 60	107	468	-361	44.86	2	4	11.38	3.295
Male 30 vs. Female 50	107	310.3	-203.3	47.76	2	4	6.018	3.261
Male 30 vs. Female 40	107	122.5	-15.5	12.2	2	4	1.797	2.05
Male 30 vs. Female 30	107	125	-18	11.18	2	2	2.277	1.471
Male 30 vs. Female 20	107	94.5	12.5	10.11	2	2	1.748	1.045
Male 30 vs. Female 10	107	98	9	10.05	2	2	1.266	1.02
Male 20 vs. Male 10	105.5	98	7.5	3.905	2	2	2.716	1.937
Male 20 vs. Female 60	105.5	468	-362.5	43.8	2	4	11.7	3.02
Male 20 vs. Female 50	105.5	310.3	-204.8	46.77	2	4	6.191	3.017
Male 20 vs. Female 40	105.5	122.5	-17	7.416	2	4	3.242	3.639
Male 20 vs. Female 30	105.5	125	-19.5	5.59	2	2	4.933	1.471
Male 20 vs. Female 20	105.5	94.5	11	2.915	2	2	5.336	1.637
Male 20 vs. Female 10	105.5	98	7.5	2.693	2	2	3.939	1.312
Male 10 vs. Female 60	98	468	-370	43.83	2	4	11.94	3.028
Male 10 vs. Female 50	98	310.3	-212.3	46.8	2	4	6.414	3.025
Male 10 vs. Female 40	98	122.5	-24.5	7.599	2	4	4.559	3.819
Male 10 vs. Female 30	98	125	-27	5.831	2	2	6.548	1.637
Male 10 vs. Female 20	98	94.5	3.5	3.354	2	2	1.476	1.471
Male 10 vs. Female 10	98	98	0	3.162	2	2	0	1.22
Female 60 vs. Female 50	468	310.3	157.8	63.98	4	4	3.487	5.974
Female 60 vs. Female 40	468	122.5	345.5	44.28	4	4	11.03	3.153
Female 60 vs. Female 30	468	125	343	44.01	4	2	11.02	3.077
Female 60 vs. Female 20	468	94.5	373.5	43.75	4	2	12.07	3.007
Female 60 vs. Female 10	468	98	370	43.74	4	2	11.96	3.003
Female 50 vs. Female 40	310.3	122.5	187.8	47.22	4	4	5.622	3.134
Female 50 vs. Female 30	310.3	125	185.3	46.97	4	2	5.577	3.068
Female 50 vs. Female 20	310.3	94.5	215.8	46.73	4	2	6.529	3.006
Female 50 vs. Female 10	310.3	98	212.3	46.72	4	2	6.425	3.003
Female 40 vs. Female 30	122.5	125	-2.5	8.588	4	2	0.4117	3.838
Female 40 vs. Female 20	122.5	94.5	28	7.141	4	2	5.545	3.262
Female 40 vs. Female 10	122.5	98	24.5	7.053	4	2	4.912	3.12
Female 30 vs. Female 20	125	94.5	30.5	5.22	2	2	8.263	1.179
Female 30 vs. Female 10	125	98	27	5.099	2	2	7.488	1.08
Female 20 vs. Female 10	94.5	98	-3.5	1.803	2	2	2.746	1.742
6
Male 60 vs. Male 50	462.5	348.5	114	42.23	4	4	3.818	4.579
Male 60 vs. Male 40	462.5	179	283.5	33.1	4	4	12.11	5.566
Male 60 vs. Male 30	462.5	121	341.5	22.25	4	2	21.71	3.952
Male 60 vs. Male 20	462.5	94.5	368	20.62	4	2	25.24	3.417
Male 60 vs. Male 10	462.5	93.5	369	20.62	4	2	25.31	3.417
Male 60 vs. Female 60	462.5	398.3	64.25	30.47	4	4	2.982	5.869
Male 60 vs. Female 50	462.5	326.3	136.3	44.33	4	4	4.347	4.42
Male 60 vs. Female 40	462.5	116.5	346	21.7	4	4	22.55	4.115
Male 60 vs. Female 30	462.5	121	341.5	20.49	4	2	23.57	3.352
Male 60 vs. Female 20	462.5	96	366.5	19.97	4	2	25.95	3.06
Male 60 vs. Female 10	462.5	83.5	379	27.15	4	2	19.74	3.213
Male 50 vs. Male 40	348.5	179	169.5	45.71	4	4	5.244	5.414
Male 50 vs. Male 30	348.5	121	227.5	38.58	4	2	8.339	3.395
Male 50 vs. Male 20	348.5	94.5	254	37.67	4	2	9.537	3.128
Male 50 vs. Male 10	348.5	93.5	255	37.67	4	2	9.574	3.128
Male 50 vs. Female 60	348.5	398.3	-49.75	43.84	4	4	1.605	5.009
Male 50 vs. Female 50	348.5	326.3	22.25	54.39	4	4	0.5785	5.978
Male 50 vs. Female 40	348.5	116.5	232	38.27	4	4	8.574	3.328
Male 50 vs. Female 30	348.5	121	227.5	37.6	4	2	8.558	3.106
Male 50 vs. Female 20	348.5	96	252.5	37.32	4	2	9.57	3.017
Male 50 vs. Female 10	348.5	83.5	265	41.6	4	2	9.009	3.943
Male 40 vs. Male 30	179	121	58	28.3	4	2	2.898	3.692
Male 40 vs. Male 20	179	94.5	84.5	27.04	4	2	4.42	3.246
Male 40 vs. Male 10	179	93.5	85.5	27.04	4	2	4.472	3.246
Male 40 vs. Female 60	179	398.3	-219.3	35.13	4	4	8.825	5.892
Male 40 vs. Female 50	179	326.3	-147.3	47.65	4	4	4.37	5.233
Male 40 vs. Female 40	179	116.5	62.5	27.87	4	4	3.171	3.644
Male 40 vs. Female 30	179	121	58	26.94	4	2	3.045	3.206
Male 40 vs. Female 20	179	96	83	26.55	4	2	4.421	3.034
Male 40 vs. Female 10	179	83.5	95.5	32.3	4	2	4.182	3.874
Male 30 vs. Male 20	121	94.5	26.5	11.41	2	2	3.284	1.554
Male 30 vs. Male 10	121	93.5	27.5	11.41	2	2	3.408	1.554
Male 30 vs. Female 60	121	398.3	-277.3	25.17	2	4	15.58	3.827
Male 30 vs. Female 50	121	326.3	-205.3	40.86	2	4	7.103	3.354
Male 30 vs. Female 40	121	116.5	4.5	13.27	2	4	0.4796	2.599
Male 30 vs. Female 30	121	121	0	11.18	2	2	0	1.471
Male 30 vs. Female 20	121	96	25	10.2	2	2	3.467	1.08
Male 30 vs. Female 10	121	83.5	37.5	21.03	2	2	2.522	1.538
Male 20 vs. Male 10	94.5	93.5	1	7.778	2	2	0.1818	2
Male 20 vs. Female 60	94.5	398.3	-303.8	23.74	2	4	18.09	3.318
Male 20 vs. Female 50	94.5	326.3	-231.8	40	2	4	8.193	3.113
Male 20 vs. Female 40	94.5	116.5	-22	10.31	2	4	3.017	3.975
Male 20 vs. Female 30	94.5	121	-26.5	7.433	2	2	5.042	1.982
Male 20 vs. Female 20	94.5	96	-1.5	5.852	2	2	0.3625	1.26
Male 20 vs. Female 10	94.5	83.5	11	19.3	2	2	0.806	1.175
Male 10 vs. Female 60	93.5	398.3	-304.8	23.74	2	4	18.15	3.318
Male 10 vs. Female 50	93.5	326.3	-232.8	40	2	4	8.229	3.113
Male 10 vs. Female 40	93.5	116.5	-23	10.31	2	4	3.154	3.975
Male 10 vs. Female 30	93.5	121	-27.5	7.433	2	2	5.232	1.982
Male 10 vs. Female 20	93.5	96	-2.5	5.852	2	2	0.6041	1.26
Male 10 vs. Female 10	93.5	83.5	10	19.3	2	2	0.7327	1.175
Female 60 vs. Female 50	398.3	326.3	72	45.86	4	4	2.22	4.828
Female 60 vs. Female 40	398.3	116.5	281.8	24.69	4	4	16.14	3.839
Female 60 vs. Female 30	398.3	121	277.3	23.63	4	2	16.59	3.266
Female 60 vs. Female 20	398.3	96	302.3	23.19	4	2	18.44	3.045
Female 60 vs. Female 10	398.3	83.5	314.8	29.59	4	2	15.04	3.618
Female 50 vs. Female 40	326.3	116.5	209.8	40.57	4	4	7.311	3.29
Female 50 vs. Female 30	326.3	121	205.3	39.94	4	2	7.268	3.094
Female 50 vs. Female 20	326.3	96	230.3	39.67	4	2	8.208	3.015
Female 50 vs. Female 10	326.3	83.5	242.8	43.73	4	2	7.851	3.895
Female 40 vs. Female 30	116.5	121	-4.5	10.05	4	2	0.633	4
Female 40 vs. Female 20	116.5	96	20.5	8.949	4	2	3.24	3.296
Female 40 vs. Female 10	116.5	83.5	33	20.45	4	2	2.282	1.47
Female 30 vs. Female 20	121	96	25	5.385	2	2	6.565	1.312
Female 30 vs. Female 10	121	83.5	37.5	19.16	2	2	2.767	1.145
Female 20 vs. Female 10	96	83.5	12.5	18.61	2	2	0.95	1.023
7
Male 60 vs. Male 50	499.8	351.5	148.3	38.19	4	4	5.489	5.311
Male 60 vs. Male 40	499.8	165.8	334	36.71	4	4	12.87	5.482
Male 60 vs. Male 30	499.8	102	397.8	25.21	4	2	22.31	3.995
Male 60 vs. Male 20	499.8	107.5	392.3	22.29	4	2	24.88	3.359
Male 60 vs. Male 10	499.8	109	390.8	21.63	4	2	25.55	3.013
Male 60 vs. Female 60	499.8	410.5	89.25	32.19	4	4	3.921	5.941
Male 60 vs. Female 50	499.8	292.3	207.5	41.53	4	4	7.067	4.957
Male 60 vs. Female 40	499.8	113	386.8	22.87	4	4	23.91	3.714
Male 60 vs. Female 30	499.8	117.5	382.3	22.29	4	2	24.25	3.359
Male 60 vs. Female 20	499.8	97.5	402.3	21.61	4	2	26.32	3.003
Male 60 vs. Female 10	499.8	95	404.8	23.81	4	2	24.04	3.888
Male 50 vs. Male 40	351.5	165.8	185.8	43.28	4	4	6.07	5.979
Male 50 vs. Male 30	351.5	102	249.5	34.07	4	2	10.36	3.78
Male 50 vs. Male 20	351.5	107.5	244	31.97	4	2	10.79	3.177
Male 50 vs. Male 10	351.5	109	242.5	31.51	4	2	10.88	3.006
Male 50 vs. Female 60	351.5	410.5	-59	39.52	4	4	2.111	5.591
Male 50 vs. Female 50	351.5	292.3	59.25	47.43	4	4	1.767	5.918
Male 50 vs. Female 40	351.5	113	238.5	32.38	4	4	10.42	3.34
Male 50 vs. Female 30	351.5	117.5	234	31.97	4	2	10.35	3.177
Male 50 vs. Female 20	351.5	97.5	254	31.5	4	2	11.4	3.002
Male 50 vs. Female 10	351.5	95	256.5	33.05	4	2	10.98	3.528
Male 40 vs. Male 30	165.8	102	63.75	32.4	4	2	2.783	3.838
Male 40 vs. Male 20	165.8	107.5	58.25	30.18	4	2	2.729	3.198
Male 40 vs. Male 10	165.8	109	56.75	29.69	4	2	2.703	3.007
Male 40 vs. Female 60	165.8	410.5	-244.8	38.09	4	4	9.088	5.736
Male 40 vs. Female 50	165.8	292.3	-126.5	46.24	4	4	3.869	5.819
Male 40 vs. Female 40	165.8	113	52.75	30.61	4	4	2.437	3.382
Male 40 vs. Female 30	165.8	117.5	48.25	30.18	4	2	2.261	3.198
Male 40 vs. Female 20	165.8	97.5	68.25	29.68	4	2	3.252	3.002
Male 40 vs. Female 10	165.8	95	70.75	31.32	4	2	3.195	3.581
Male 30 vs. Male 20	102	107.5	-5.5	14.12	2	2	0.551	1.347
Male 30 vs. Male 10	102	109	-7	13.04	2	2	0.7593	1.012
Male 30 vs. Female 60	102	410.5	-308.5	27.18	2	4	16.05	3.99
Male 30 vs. Female 50	102	292.3	-190.3	37.77	2	4	7.123	3.662
Male 30 vs. Female 40	102	113	-11	15.01	2	4	1.036	1.714
Male 30 vs. Female 30	102	117.5	-15.5	14.12	2	2	1.553	1.347
Male 30 vs. Female 20	102	97.5	4.5	13.01	2	2	0.4892	1.003
Male 30 vs. Female 10	102	95	7	16.4	2	2	0.6036	1.877
Male 20 vs. Male 10	107.5	109	-1.5	5.59	2	2	0.3795	1.066
Male 20 vs. Female 60	107.5	410.5	-303	24.49	2	4	17.49	3.299
Male 20 vs. Female 50	107.5	292.3	-184.8	35.89	2	4	7.28	3.141
Male 20 vs. Female 40	107.5	113	-5.5	9.305	2	4	0.8359	3.8
Male 20 vs. Female 30	107.5	117.5	-10	7.778	2	2	1.818	2
Male 20 vs. Female 20	107.5	97.5	10	5.523	2	2	2.561	1.017
Male 20 vs. Female 10	107.5	95	12.5	11.41	2	2	1.549	1.554
Male 10 vs. Female 60	109	410.5	-301.5	23.89	2	4	17.85	3.011
Male 10 vs. Female 50	109	292.3	-183.3	35.48	2	4	7.305	3.005
Male 10 vs. Female 40	109	113	-4	7.572	2	4	0.7471	3.105
Male 10 vs. Female 30	109	117.5	-8.5	5.59	2	2	2.15	1.066
Male 10 vs. Female 20	109	97.5	11.5	1.118	2	2	14.55	1.471
Male 10 vs. Female 10	109	95	14	10.05	2	2	1.97	1.02
Female 60 vs. Female 50	410.5	292.3	118.3	42.75	4	4	3.912	5.255
Female 60 vs. Female 40	410.5	113	297.5	25.02	4	4	16.81	3.587
Female 60 vs. Female 30	410.5	117.5	293	24.49	4	2	16.92	3.299
Female 60 vs. Female 20	410.5	97.5	313	23.87	4	2	18.54	3.003
Female 60 vs. Female 10	410.5	95	315.5	25.88	4	2	17.24	3.795
Female 50 vs. Female 40	292.3	113	179.3	36.25	4	4	6.993	3.268
Female 50 vs. Female 30	292.3	117.5	174.8	35.89	4	2	6.886	3.141
Female 50 vs. Female 20	292.3	97.5	194.8	35.47	4	2	7.765	3.001
Female 50 vs. Female 10	292.3	95	197.3	36.85	4	2	7.571	3.431
Female 40 vs. Female 30	113	117.5	-4.5	9.305	4	2	0.6839	3.8
Female 40 vs. Female 20	113	97.5	15.5	7.522	4	2	2.914	3.027
Female 40 vs. Female 10	113	95	18	12.5	4	2	2.036	2.21
Female 30 vs. Female 20	117.5	97.5	20	5.523	2	2	5.121	1.017
Female 30 vs. Female 10	117.5	95	22.5	11.41	2	2	2.788	1.554
Female 20 vs. Female 10	97.5	95	2.5	10.01	2	2	0.3531	1.005
8
Male 60 vs. Male 50	454.8	401.3	53.5	18.08	4	4	4.185	5.875
Male 60 vs. Male 40	454.8	180.5	274.3	34.26	4	4	11.32	3.795
Male 60 vs. Male 30	454.8	115.5	339.3	20.29	4	2	23.64	2.104
Male 60 vs. Male 20	454.8	110	344.8	12.47	4	2	39.09	3.586
Male 60 vs. Male 10	454.8	103	351.8	11.86	4	2	41.96	3.043
Male 60 vs. Female 60	454.8	471.5	-16.75	18.07	4	4	1.311	5.876
Male 60 vs. Female 50	454.8	303.8	151	21.98	4	4	9.717	5.093
Male 60 vs. Female 40	454.8	114.3	340.5	15.61	4	4	30.84	5.877
Male 60 vs. Female 30	454.8	106.5	348.3	16.49	4	2	29.87	3.081
Male 60 vs. Female 20	454.8	91.5	363.3	13.03	4	2	39.42	3.893
Male 60 vs. Female 10	454.8	100.5	354.3	17.2	4	2	29.13	2.831
Male 50 vs. Male 40	401.3	180.5	220.8	34.95	4	4	8.932	4.052
Male 50 vs. Male 30	401.3	115.5	285.8	21.44	4	2	18.85	2.46
Male 50 vs. Male 20	401.3	110	291.3	14.26	4	2	28.89	3.459
Male 50 vs. Male 10	401.3	103	298.3	13.72	4	2	30.74	3.032
Male 50 vs. Female 60	401.3	471.5	-70.25	19.34	4	4	5.136	6
Male 50 vs. Female 50	401.3	303.8	97.5	23.04	4	4	5.986	5.522
Male 50 vs. Female 40	401.3	114.3	287	17.07	4	4	23.77	5.55
Male 50 vs. Female 30	401.3	106.5	294.8	17.87	4	2	23.32	3.498
Male 50 vs. Female 20	401.3	91.5	309.8	14.75	4	2	29.7	3.754
Male 50 vs. Female 10	401.3	100.5	300.8	18.53	4	2	22.95	3.268
Male 40 vs. Male 30	180.5	115.5	65	36.15	4	2	2.543	3.963
Male 40 vs. Male 20	180.5	110	70.5	32.41	4	2	3.077	3.091
Male 40 vs. Male 10	180.5	103	77.5	32.18	4	2	3.406	3.006
Male 40 vs. Female 60	180.5	471.5	-291	34.95	4	4	11.78	4.05
Male 40 vs. Female 50	180.5	303.8	-123.3	37.12	4	4	4.696	4.794
Male 40 vs. Female 40	180.5	114.3	66.25	33.74	4	4	2.777	3.599
Male 40 vs. Female 30	180.5	106.5	74	34.15	4	2	3.064	3.638
Male 40 vs. Female 20	180.5	91.5	89	32.63	4	2	3.858	3.17
Male 40 vs. Female 10	180.5	100.5	80	34.5	4	2	3.279	3.72
Male 30 vs. Male 20	115.5	110	5.5	16.98	2	2	0.4581	1.117
Male 30 vs. Male 10	115.5	103	12.5	16.53	2	2	1.069	1.007
Male 30 vs. Female 60	115.5	471.5	-356	21.43	2	4	23.5	2.458
Male 30 vs. Female 50	115.5	303.8	-188.3	24.81	2	4	10.73	3.342
Male 30 vs. Female 40	115.5	114.3	1.25	19.4	2	4	0.09111	1.823
Male 30 vs. Female 30	115.5	106.5	9	20.11	2	2	0.6328	1.786
Male 30 vs. Female 20	115.5	91.5	24	17.39	2	2	1.951	1.22
Male 30 vs. Female 10	115.5	100.5	15	20.7	2	2	1.025	1.863
Male 20 vs. Male 10	110	103	7	4.123	2	2	2.401	1.125
Male 20 vs. Female 60	110	471.5	-361.5	14.24	2	4	35.89	3.46
Male 20 vs. Female 50	110	303.8	-193.8	18.96	2	4	14.45	3.265
Male 20 vs. Female 40	110	114.3	-4.25	10.96	2	4	0.5481	3.728
Male 20 vs. Female 30	110	106.5	3.5	12.18	2	2	0.4065	1.238
Male 20 vs. Female 20	110	91.5	18.5	6.801	2	2	3.847	1.827
Male 20 vs. Female 10	110	100.5	9.5	13.12	2	2	1.024	1.203
Male 10 vs. Female 60	103	471.5	-368.5	13.71	2	4	38.02	3.032
Male 10 vs. Female 50	103	303.8	-200.8	18.56	2	4	15.3	3.017
Male 10 vs. Female 40	103	114.3	-11.25	10.26	2	4	1.551	3.057
Male 10 vs. Female 30	103	106.5	-3.5	11.54	2	2	0.4288	1.015
Male 10 vs. Female 20	103	91.5	11.5	5.59	2	2	2.909	1.066
Male 10 vs. Female 10	103	100.5	2.5	12.54	2	2	0.2819	1.013
Female 60 vs. Female 50	471.5	303.8	167.8	23.03	4	4	10.3	5.519
Female 60 vs. Female 40	471.5	114.3	357.3	17.06	4	4	29.61	5.552
Female 60 vs. Female 30	471.5	106.5	365	17.87	4	2	28.89	3.496
Female 60 vs. Female 20	471.5	91.5	380	14.74	4	2	36.47	3.755
Female 60 vs. Female 10	471.5	100.5	371	18.52	4	2	28.32	3.266
Female 50 vs. Female 40	303.8	114.3	189.5	21.16	4	4	12.67	4.668
Female 50 vs. Female 30	303.8	106.5	197.3	21.81	4	2	12.79	3.983
Female 50 vs. Female 20	303.8	91.5	212.3	19.33	4	2	15.53	3.471
Female 50 vs. Female 10	303.8	100.5	203.3	22.35	4	2	12.86	3.918
Female 40 vs. Female 30	114.3	106.5	7.75	15.38	4	2	0.7127	2.649
Female 40 vs. Female 20	114.3	91.5	22.75	11.6	4	2	2.774	3.987
Female 40 vs. Female 10	114.3	100.5	13.75	16.14	4	2	1.205	2.42
Female 30 vs. Female 20	106.5	91.5	15	12.75	2	2	1.664	1.435
Female 30 vs. Female 10	106.5	100.5	6	16.99	2	2	0.4996	1.986
Female 20 vs. Female 10	91.5	100.5	-9	13.66	2	2	0.932	1.373
9
Male 60 vs. Male 50	503.3	372	131.3	27.59	4	4	6.728	5.897
Male 60 vs. Male 40	503.3	161.3	342	35.63	4	4	13.57	4.877
Male 60 vs. Male 30	503.3	104	399.3	25.58	4	2	22.07	3.029
Male 60 vs. Male 20	503.3	92.5	410.8	19.3	4	2	30.1	3.638
Male 60 vs. Male 10	503.3	93.5	409.8	18.51	4	2	31.31	3.213
Male 60 vs. Female 60	503.3	461.8	41.5	24.3	4	4	2.415	5.917
Male 60 vs. Female 50	503.3	324	179.3	33.09	4	4	7.66	5.184
Male 60 vs. Female 40	503.3	119	384.3	24.98	4	4	21.75	5.98
Male 60 vs. Female 30	503.3	113.5	389.8	23.25	4	2	23.71	3.626
Male 60 vs. Female 20	503.3	88	415.3	18.42	4	2	31.88	3.159
Male 60 vs. Female 10	503.3	92	411.3	20.74	4	2	28.04	3.993
Male 50 vs. Male 40	372	161.3	210.8	37.01	4	4	8.052	5.274
Male 50 vs. Male 30	372	104	268	27.47	4	2	13.8	3.415
Male 50 vs. Male 20	372	92.5	279.5	21.75	4	2	18.17	3.516
Male 50 vs. Male 10	372	93.5	278.5	21.05	4	2	18.71	3.165
Male 50 vs. Female 60	372	461.8	-89.75	26.29	4	4	4.828	5.656
Male 50 vs. Female 50	372	324	48	34.58	4	4	1.963	5.566
Male 50 vs. Female 40	372	119	253	26.92	4	4	13.29	5.794
Male 50 vs. Female 30	372	113.5	258.5	25.32	4	2	14.44	3.874
Male 50 vs. Female 20	372	88	284	20.97	4	2	19.15	3.123
Male 50 vs. Female 10	372	92	280	23.04	4	2	17.19	3.921
Male 40 vs. Male 30	161.3	104	57.25	35.54	4	2	2.278	3.999
Male 40 vs. Male 20	161.3	92.5	68.75	31.33	4	2	3.103	3.256
Male 40 vs. Male 10	161.3	93.5	67.75	30.85	4	2	3.106	3.077
Male 40 vs. Female 60	161.3	461.8	-300.5	34.64	4	4	12.27	4.545
Male 40 vs. Female 50	161.3	324	-162.8	41.28	4	4	5.576	5.938
Male 40 vs. Female 40	161.3	119	42.25	35.12	4	4	1.701	4.711
Male 40 vs. Female 30	161.3	113.5	47.75	33.9	4	2	1.992	3.906
Male 40 vs. Female 20	161.3	88	73.25	30.79	4	2	3.364	3.057
Male 40 vs. Female 10	161.3	92	69.25	32.24	4	2	3.038	3.552
Male 30 vs. Male 20	104	92.5	11.5	19.14	2	2	0.8498	1.256
Male 30 vs. Male 10	104	93.5	10.5	18.34	2	2	0.8098	1.076
Male 30 vs. Female 60	104	461.8	-357.8	24.17	2	4	20.93	2.677
Male 30 vs. Female 50	104	324	-220	33	2	4	9.429	3.952
Male 30 vs. Female 40	104	119	-15	24.86	2	4	0.8533	2.855
Male 30 vs. Female 30	104	113.5	-9.5	23.11	2	2	0.5813	1.913
Male 30 vs. Female 20	104	88	16	18.25	2	2	1.24	1.056
Male 30 vs. Female 10	104	92	12	20.59	2	2	0.8242	1.564
Male 20 vs. Male 10	92.5	93.5	-1	7.382	2	2	0.1916	1.535
Male 20 vs. Female 60	92.5	461.8	-369.3	17.4	2	4	30.02	3.756
Male 20 vs. Female 50	92.5	324	-231.5	28.41	2	4	11.52	3.31
Male 20 vs. Female 40	92.5	119	-26.5	18.34	2	4	2.044	3.695
Male 20 vs. Female 30	92.5	113.5	-21	15.89	2	2	1.869	1.386
Male 20 vs. Female 20	92.5	88	4.5	7.159	2	2	0.889	1.408
Male 20 vs. Female 10	92.5	92	0.5	11.93	2	2	0.05929	1.717
Male 10 vs. Female 60	93.5	461.8	-368.3	16.51	2	4	31.54	3.267
Male 10 vs. Female 50	93.5	324	-230.5	27.88	2	4	11.69	3.094
Male 10 vs. Female 40	93.5	119	-25.5	17.5	2	4	2.061	3.238
Male 10 vs. Female 30	93.5	113.5	-20	14.92	2	2	1.896	1.116
Male 10 vs. Female 20	93.5	88	5.5	4.61	2	2	1.687	1.954
Male 10 vs. Female 10	93.5	92	1.5	10.59	2	2	0.2002	1.241
Female 60 vs. Female 50	461.8	324	137.8	32.02	4	4	6.084	4.831
Female 60 vs. Female 40	461.8	119	342.8	23.55	4	4	20.59	5.978
Female 60 vs. Female 30	461.8	113.5	348.3	21.69	4	2	22.7	3.316
Female 60 vs. Female 20	461.8	88	373.8	16.41	4	2	32.2	3.199
Female 60 vs. Female 10	461.8	92	369.8	18.98	4	2	27.54	3.984
Female 50 vs. Female 40	324	119	205	32.54	4	4	8.91	5.009
Female 50 vs. Female 30	324	113.5	210.5	31.23	4	2	9.533	3.975
Female 50 vs. Female 20	324	88	236	27.82	4	2	12	3.07
Female 50 vs. Female 10	324	92	232	29.41	4	2	11.16	3.649
Female 40 vs. Female 30	119	113.5	5.5	22.46	4	2	0.3464	3.482
Female 40 vs. Female 20	119	88	31	17.41	4	2	2.519	3.178
Female 40 vs. Female 10	119	92	27	19.85	4	2	1.924	4
Female 30 vs. Female 20	113.5	88	25.5	14.81	2	2	2.435	1.085
Female 30 vs. Female 10	113.5	92	21.5	17.61	2	2	1.726	1.776
Female 20 vs. Female 10	88	92	-4	10.44	2	2	0.5418	1.179
10
Male 60 vs. Male 50	482.8	379.5	103.3	34.32	4	4	4.254	5.115
Male 60 vs. Male 40	482.8	180	302.8	39.08	4	4	10.96	4.609
Male 60 vs. Male 30	482.8	114.5	368.3	27.65	4	2	18.84	2.704
Male 60 vs. Male 20	482.8	112	370.8	18.79	4	2	27.9	3.153
Male 60 vs. Male 10	482.8	102.5	380.3	20.01	4	2	26.88	3.76
Male 60 vs. Female 60	482.8	434.3	48.5	22.04	4	4	3.112	5.111
Male 60 vs. Female 50	482.8	295.5	187.3	26.48	4	4	10	5.998
Male 60 vs. Female 40	482.8	110.3	372.5	23.97	4	4	21.98	5.774
Male 60 vs. Female 30	482.8	96.5	386.3	19.65	4	2	27.79	3.618
Male 60 vs. Female 20	482.8	85.5	397.3	18.88	4	2	29.76	3.205
Male 60 vs. Female 10	482.8	86.5	396.3	19.35	4	2	28.96	3.47
Male 50 vs. Male 40	379.5	180	199.5	44.91	4	4	6.282	5.826
Male 50 vs. Male 30	379.5	114.5	265	35.42	4	2	10.58	3.851
Male 50 vs. Male 20	379.5	112	267.5	29.04	4	2	13.03	3.064
Male 50 vs. Male 10	379.5	102.5	277	29.84	4	2	13.13	3.372
Male 50 vs. Female 60	379.5	434.3	-54.75	31.24	4	4	2.479	3.99
Male 50 vs. Female 50	379.5	295.5	84	34.51	4	4	3.442	5.17
Male 50 vs. Female 40	379.5	110.3	269.3	32.63	4	4	11.67	4.54
Male 50 vs. Female 30	379.5	96.5	283	29.6	4	2	13.52	3.286
Male 50 vs. Female 20	379.5	85.5	294	29.09	4	2	14.29	3.087
Male 50 vs. Female 10	379.5	86.5	293	29.4	4	2	14.09	3.209
Male 40 vs. Male 30	180	114.5	65.5	40.04	4	2	2.314	3.997
Male 40 vs. Male 20	180	112	68	34.52	4	2	2.786	3.045
Male 40 vs. Male 10	180	102.5	77.5	35.2	4	2	3.114	3.27
Male 40 vs. Female 60	180	434.3	-254.3	36.39	4	4	9.88	3.708
Male 40 vs. Female 50	180	295.5	-115.5	39.24	4	4	4.163	4.659
Male 40 vs. Female 40	180	110.3	69.75	37.59	4	4	2.624	4.126
Male 40 vs. Female 30	180	96.5	83.5	35	4	2	3.374	3.206
Male 40 vs. Female 20	180	85.5	94.5	34.57	4	2	3.866	3.061
Male 40 vs. Female 10	180	86.5	93.5	34.83	4	2	3.796	3.149
Male 30 vs. Male 20	114.5	112	2.5	20.72	2	2	0.1706	1.043
Male 30 vs. Male 10	114.5	102.5	12	21.83	2	2	0.7774	1.263
Male 30 vs. Female 60	114.5	434.3	-319.8	23.7	2	4	19.08	1.722
Male 30 vs. Female 50	114.5	295.5	-181	27.88	2	4	9.182	2.757
Male 30 vs. Female 40	114.5	110.3	4.25	25.51	2	4	0.2356	2.179
Male 30 vs. Female 30	114.5	96.5	18	21.51	2	2	1.184	1.199
Male 30 vs. Female 20	114.5	85.5	29	20.8	2	2	1.972	1.058
Male 30 vs. Female 10	114.5	86.5	28	21.22	2	2	1.866	1.143
Male 20 vs. Male 10	112	102.5	9.5	8.078	2	2	1.663	1.312
Male 20 vs. Female 60	112	434.3	-322.3	12.27	2	4	37.14	3.353
Male 20 vs. Female 50	112	295.5	-183.5	19.13	2	4	13.57	3.147
Male 20 vs. Female 40	112	110.3	1.75	15.47	2	4	0.16	3.224
Male 20 vs. Female 30	112	96.5	15.5	7.159	2	2	3.062	1.408
Male 20 vs. Female 20	112	85.5	26.5	4.61	2	2	8.13	1.954
Male 20 vs. Female 10	112	86.5	25.5	6.265	2	2	5.756	1.547
Male 10 vs. Female 60	102.5	434.3	-331.8	14.06	2	4	33.36	3.975
Male 10 vs. Female 50	102.5	295.5	-193	20.33	2	4	13.43	3.741
Male 10 vs. Female 40	102.5	110.3	-7.75	16.93	2	4	0.6474	3.939
Male 10 vs. Female 30	102.5	96.5	6	9.925	2	2	0.855	1.96
Male 10 vs. Female 20	102.5	85.5	17	8.276	2	2	2.905	1.416
Male 10 vs. Female 10	102.5	86.5	16	9.301	2	2	2.433	1.834
Female 60 vs. Female 50	434.3	295.5	138.8	22.33	4	4	8.789	5.056
Female 60 vs. Female 40	434.3	110.3	324	19.29	4	4	23.76	5.676
Female 60 vs. Female 30	434.3	96.5	337.8	13.56	4	2	35.23	3.991
Female 60 vs. Female 20	434.3	85.5	348.8	12.4	4	2	39.77	3.464
Female 60 vs. Female 10	434.3	86.5	347.8	13.11	4	2	37.52	3.887
Female 50 vs. Female 40	295.5	110.3	185.3	24.23	4	4	10.81	5.734
Female 50 vs. Female 30	295.5	96.5	199	19.98	4	2	14.09	3.601
Female 50 vs. Female 20	295.5	85.5	210	19.21	4	2	15.46	3.198
Female 50 vs. Female 10	295.5	86.5	209	19.68	4	2	15.02	3.456
Female 40 vs. Female 30	110.3	96.5	13.75	16.51	4	2	1.178	3.816
Female 40 vs. Female 20	110.3	85.5	24.75	15.58	4	2	2.247	3.3
Female 40 vs. Female 10	110.3	86.5	23.75	16.14	4	2	2.08	3.651
Female 30 vs. Female 20	96.5	85.5	11	7.382	2	2	2.107	1.535
Female 30 vs. Female 10	96.5	86.5	10	8.515	2	2	1.661	1.947
Female 20 vs. Female 10	85.5	86.5	-1	6.519	2	2	0.2169	1.696
11
Male 60 vs. Male 50	511.3	389	122.3	33.61	4	4	5.144	4.76
Male 60 vs. Male 40	511.3	174	337.3	43.97	4	4	10.85	3.974
Male 60 vs. Male 30	511.3	106.5	404.8	16.64	4	2	34.4	3.005
Male 60 vs. Male 20	511.3	117	394.3	16.66	4	2	33.47	3.022
Male 60 vs. Male 10	511.3	87.5	423.8	16.7	4	2	35.89	3.048
Male 60 vs. Female 60	511.3	402.3	109	21.66	4	4	7.117	5.814
Male 60 vs. Female 50	511.3	320	191.3	32.22	4	4	8.395	4.925
Male 60 vs. Female 40	511.3	115.5	395.8	20.7	4	4	27.03	5.533
Male 60 vs. Female 30	511.3	109.5	401.8	17.23	4	2	32.98	3.401
Male 60 vs. Female 20	511.3	95	416.3	16.75	4	2	35.14	3.085
Male 60 vs. Female 10	511.3	83.5	427.8	18.68	4	2	32.39	3.961
Male 50 vs. Male 40	389	174	215	50.1	4	4	6.069	5.442
Male 50 vs. Male 30	389	106.5	282.5	29.21	4	2	13.68	3.002
Male 50 vs. Male 20	389	117	272	29.23	4	2	13.16	3.007
Male 50 vs. Male 10	389	87.5	301.5	29.25	4	2	14.58	3.016
Male 50 vs. Female 60	389	402.3	-13.25	32.34	4	4	0.5795	4.289
Male 50 vs. Female 50	389	320	69	40.18	4	4	2.428	5.981
Male 50 vs. Female 40	389	115.5	273.5	31.71	4	4	12.2	4.037
Male 50 vs. Female 30	389	109.5	279.5	29.55	4	2	13.37	3.139
Male 50 vs. Female 20	389	95	294	29.28	4	2	14.2	3.028
Male 50 vs. Female 10	389	83.5	305.5	30.42	4	2	14.2	3.455
Male 40 vs. Male 30	174	106.5	67.5	40.71	4	2	2.345	3.001
Male 40 vs. Male 20	174	117	57	40.71	4	2	1.98	3.004
Male 40 vs. Male 10	174	87.5	86.5	40.73	4	2	3.003	3.008
Male 40 vs. Female 60	174	402.3	-228.3	43	4	4	7.506	3.688
Male 40 vs. Female 50	174	320	-146	49.17	4	4	4.199	5.277
Male 40 vs. Female 40	174	115.5	58.5	42.53	4	4	1.945	3.546
Male 40 vs. Female 30	174	109.5	64.5	40.95	4	2	2.228	3.072
Male 40 vs. Female 20	174	95	79	40.75	4	2	2.742	3.014
Male 40 vs. Female 10	174	83.5	90.5	41.58	4	2	3.078	3.249
Male 30 vs. Male 20	106.5	117	-10.5	1.118	2	2	13.28	1.471
Male 30 vs. Male 10	106.5	87.5	19	1.581	2	2	16.99	1.22
Male 30 vs. Female 60	106.5	402.3	-295.8	13.89	2	4	30.12	3.008
Male 30 vs. Female 50	106.5	320	-213.5	27.6	2	4	10.94	3.002
Male 30 vs. Female 40	106.5	115.5	-9	12.34	2	4	1.031	3.01
Male 30 vs. Female 30	106.5	109.5	-3	4.528	2	2	0.937	1.025
Male 30 vs. Female 20	106.5	95	11.5	2.062	2	2	7.889	1.125
Male 30 vs. Female 10	106.5	83.5	23	8.515	2	2	3.82	1.007
Male 20 vs. Male 10	117	87.5	29.5	1.803	2	2	23.14	1.742
Male 20 vs. Female 60	117	402.3	-285.3	13.91	2	4	29	3.031
Male 20 vs. Female 50	117	320	-203	27.61	2	4	10.4	3.008
Male 20 vs. Female 40	117	115.5	1.5	12.37	2	4	0.1715	3.039
Male 20 vs. Female 30	117	109.5	7.5	4.61	2	2	2.301	1.099
Male 20 vs. Female 20	117	95	22	2.236	2	2	13.91	1.471
Male 20 vs. Female 10	117	83.5	33.5	8.559	2	2	5.535	1.028
Male 10 vs. Female 60	87.5	402.3	-314.8	13.96	2	4	31.89	3.069
Male 10 vs. Female 50	87.5	320	-232.5	27.64	2	4	11.9	3.018
Male 10 vs. Female 40	87.5	115.5	-28	12.42	2	4	3.187	3.087
Male 10 vs. Female 30	87.5	109.5	-22	4.743	2	2	6.559	1.22
Male 10 vs. Female 20	87.5	95	-7.5	2.5	2	2	4.243	1.855
Male 10 vs. Female 10	87.5	83.5	4	8.631	2	2	0.6554	1.062
Female 60 vs. Female 50	402.3	320	82.25	30.89	4	4	3.766	4.426
Female 60 vs. Female 40	402.3	115.5	286.8	18.56	4	4	21.84	5.918
Female 60 vs. Female 30	402.3	109.5	292.8	14.59	4	2	28.38	3.546
Female 60 vs. Female 20	402.3	95	307.3	14.02	4	2	30.99	3.122
Female 60 vs. Female 10	402.3	83.5	318.8	16.27	4	2	27.7	3.989
Female 50 vs. Female 40	320	115.5	204.5	30.23	4	4	9.568	4.152
Female 50 vs. Female 30	320	109.5	210.5	27.96	4	2	10.65	3.155
Female 50 vs. Female 20	320	95	225	27.67	4	2	11.5	3.031
Female 50 vs. Female 10	320	83.5	236.5	28.87	4	2	11.58	3.502
Female 40 vs. Female 30	115.5	109.5	6	13.13	4	2	0.6464	3.658
Female 40 vs. Female 20	115.5	95	20.5	12.49	4	2	2.321	3.153
Female 40 vs. Female 10	115.5	83.5	32	14.98	4	2	3.021	3.892
Female 30 vs. Female 20	109.5	95	14.5	4.924	2	2	4.164	1.38
Female 30 vs. Female 10	109.5	83.5	26	9.618	2	2	3.823	1.52
Female 20 vs. Female 10	95	83.5	11.5	8.732	2	2	1.862	1.11
12
Male 60 vs. Male 50	519	354.5	164.5	27.42	4	4	8.485	5.927
Male 60 vs. Male 40	519	169	350	44.73	4	4	11.07	4.157
Male 60 vs. Male 30	519	95	424	18.71	4	2	32.04	3.272
Male 60 vs. Male 20	519	104	415	18.95	4	2	30.97	3.408
Male 60 vs. Male 10	519	88	431	18.39	4	2	33.15	3.071
Male 60 vs. Female 60	519	432.3	86.75	20.54	4	4	5.972	4.476
Male 60 vs. Female 50	519	293	226	32.1	4	4	9.957	5.341
Male 60 vs. Female 40	519	120.8	398.3	21.68	4	4	25.98	5.092
Male 60 vs. Female 30	519	92.5	426.5	19.09	4	2	31.6	3.482
Male 60 vs. Female 20	519	85	434	18.31	4	2	33.53	3.018
Male 60 vs. Female 10	519	90	429	18.71	4	2	32.42	3.272
Male 50 vs. Male 40	354.5	169	185.5	45.65	4	4	5.746	4.415
Male 50 vs. Male 30	354.5	95	259.5	20.82	4	2	17.62	3.22
Male 50 vs. Male 20	354.5	104	250.5	21.04	4	2	16.84	3.334
Male 50 vs. Male 10	354.5	88	266.5	20.53	4	2	18.36	3.057
Male 50 vs. Female 60	354.5	432.3	-77.75	22.48	4	4	4.891	4.209
Male 50 vs. Female 50	354.5	293	61.5	33.37	4	4	2.606	5.647
Male 50 vs. Female 40	354.5	120.8	233.8	23.52	4	4	14.05	4.764
Male 50 vs. Female 30	354.5	92.5	262	21.16	4	2	17.51	3.397
Male 50 vs. Female 20	354.5	85	269.5	20.46	4	2	18.63	3.014
Male 50 vs. Female 10	354.5	90	264.5	20.82	4	2	17.96	3.22
Male 40 vs. Male 30	169	95	74	41.02	4	2	2.551	3.057
Male 40 vs. Male 20	169	104	65	41.13	4	2	2.235	3.089
Male 40 vs. Male 10	169	88	81	40.87	4	2	2.803	3.014
Male 40 vs. Female 60	169	432.3	-263.3	41.89	4	4	8.888	3.316
Male 40 vs. Female 50	169	293	-124	48.61	4	4	3.608	5.134
Male 40 vs. Female 40	169	120.8	48.25	42.45	4	4	1.607	3.485
Male 40 vs. Female 30	169	92.5	76.5	41.19	4	2	2.626	3.107
Male 40 vs. Female 20	169	85	84	40.84	4	2	2.909	3.004
Male 40 vs. Female 10	169	90	79	41.02	4	2	2.724	3.057
Male 30 vs. Male 20	95	104	-9	6.403	2	2	1.988	1.908
Male 30 vs. Male 10	95	88	7	4.472	2	2	2.214	1.471
Male 30 vs. Female 60	95	432.3	-337.3	10.19	2	4	46.79	3.813
Male 30 vs. Female 50	95	293	-198	26.69	2	4	10.49	3.135
Male 30 vs. Female 40	95	120.8	-25.75	12.32	2	4	2.956	3.599
Male 30 vs. Female 30	95	92.5	2.5	6.801	2	2	0.5199	1.827
Male 30 vs. Female 20	95	85	10	4.123	2	2	3.43	1.125
Male 30 vs. Female 10	95	90	5	5.657	2	2	1.25	2
Male 20 vs. Male 10	104	88	16	5.385	2	2	4.202	1.312
Male 20 vs. Female 60	104	432.3	-328.3	10.63	2	4	43.69	3.983
Male 20 vs. Female 50	104	293	-189	26.85	2	4	9.953	3.207
Male 20 vs. Female 40	104	120.8	-16.75	12.68	2	4	1.868	3.818
Male 20 vs. Female 30	104	92.5	11.5	7.433	2	2	2.188	1.982
Male 20 vs. Female 20	104	85	19	5.099	2	2	5.27	1.08
Male 20 vs. Female 10	104	90	14	6.403	2	2	3.092	1.908
Male 10 vs. Female 60	88	432.3	-344.3	9.586	2	4	50.79	3.259
Male 10 vs. Female 50	88	293	-205	26.46	2	4	10.96	3.034
Male 10 vs. Female 40	88	120.8	-32.75	11.82	2	4	3.918	3.171
Male 10 vs. Female 30	88	92.5	-4.5	5.852	2	2	1.087	1.26
Male 10 vs. Female 20	88	85	3	2.236	2	2	1.897	1.471
Male 10 vs. Female 10	88	90	-2	4.472	2	2	0.6325	1.471
Female 60 vs. Female 50	432.3	293	139.3	28	4	4	7.033	3.746
Female 60 vs. Female 40	432.3	120.8	311.5	14.95	4	4	29.46	5.737
Female 60 vs. Female 30	432.3	92.5	339.8	10.87	4	2	44.2	3.999
Female 60 vs. Female 20	432.3	85	347.3	9.428	4	2	52.09	3.067
Female 60 vs. Female 10	432.3	90	342.3	10.19	4	2	47.49	3.813
Female 50 vs. Female 40	293	120.8	172.3	28.84	4	4	8.446	4.127
Female 50 vs. Female 30	293	92.5	200.5	26.95	4	2	10.52	3.248
Female 50 vs. Female 20	293	85	208	26.4	4	2	11.14	3.009
Female 50 vs. Female 10	293	90	203	26.69	4	2	10.76	3.135
Female 40 vs. Female 30	120.8	92.5	28.25	12.88	4	2	3.101	3.904
Female 40 vs. Female 20	120.8	85	35.75	11.69	4	2	4.324	3.044
Female 40 vs. Female 10	120.8	90	30.75	12.32	4	2	3.53	3.599
Female 30 vs. Female 20	92.5	85	7.5	5.59	2	2	1.897	1.066
Female 30 vs. Female 10	92.5	90	2.5	6.801	2	2	0.5199	1.827
Female 20 vs. Female 10	85	90	-5	4.123	2	2	1.715	1.125
13
Male 60 vs. Male 50	504.3	403.5	100.8	42.63	4	4	3.342	5.908
Male 60 vs. Male 40	504.3	167.3	337	50.18	4	4	9.497	5.283
Male 60 vs. Male 30	504.3	95	409.3	28.83	4	2	20.07	3.258
Male 60 vs. Male 20	504.3	103	401.3	28.22	4	2	20.11	3.008
Male 60 vs. Male 10	504.3	90.5	413.8	28.42	4	2	20.59	3.091
Male 60 vs. Female 60	504.3	417.3	87	28.58	4	4	4.305	3.163
Male 60 vs. Female 50	504.3	307.8	196.5	42.76	4	4	6.499	5.9
Male 60 vs. Female 40	504.3	115	389.3	30.56	4	4	18.01	4.017
Male 60 vs. Female 30	504.3	95	409.3	28.83	4	2	20.07	3.258
Male 60 vs. Female 20	504.3	95	409.3	28.83	4	2	20.07	3.258
Male 60 vs. Female 10	504.3	91.5	412.8	28.2	4	2	20.7	3.002
Male 50 vs. Male 40	403.5	167.3	236.3	52.4	4	4	6.377	5.633
Male 50 vs. Male 30	403.5	95	308.5	32.53	4	2	13.41	3.203
Male 50 vs. Male 20	403.5	103	300.5	31.99	4	2	13.29	3.006
Male 50 vs. Male 10	403.5	90.5	313	32.16	4	2	13.76	3.071
Male 50 vs. Female 60	403.5	417.3	-13.75	32.31	4	4	0.6019	3.127
Male 50 vs. Female 50	403.5	307.8	95.75	45.34	4	4	2.987	6
Male 50 vs. Female 40	403.5	115	288.5	34.07	4	4	11.97	3.8
Male 50 vs. Female 30	403.5	95	308.5	32.53	4	2	13.41	3.203
Male 50 vs. Female 20	403.5	95	308.5	32.53	4	2	13.41	3.203
Male 50 vs. Female 10	403.5	91.5	312	31.97	4	2	13.8	3.001
Male 40 vs. Male 30	167.3	95	72.25	41.94	4	2	2.436	3.123
Male 40 vs. Male 20	167.3	103	64.25	41.52	4	2	2.188	3.003
Male 40 vs. Male 10	167.3	90.5	76.75	41.66	4	2	2.605	3.042
Male 40 vs. Female 60	167.3	417.3	-250	41.77	4	4	8.464	3.075
Male 40 vs. Female 50	167.3	307.8	-140.5	52.5	4	4	3.785	5.646
Male 40 vs. Female 40	167.3	115	52.25	43.15	4	4	1.712	3.48
Male 40 vs. Female 30	167.3	95	72.25	41.94	4	2	2.436	3.123
Male 40 vs. Female 20	167.3	95	72.25	41.94	4	2	2.436	3.123
Male 40 vs. Female 10	167.3	91.5	75.75	41.51	4	2	2.58	3.001
Male 30 vs. Male 20	95	103	-8	6.083	2	2	1.86	1.056
Male 30 vs. Male 10	95	90.5	4.5	6.946	2	2	0.9162	1.61
Male 30 vs. Female 60	95	417.3	-322.3	7.587	2	4	60.07	2.284
Male 30 vs. Female 50	95	307.8	-212.8	32.7	2	4	9.201	3.201
Male 30 vs. Female 40	95	115	-20	13.22	2	4	2.139	3.959
Male 30 vs. Female 30	95	95	0	8.485	2	2	0	2
Male 30 vs. Female 20	95	95	0	8.485	2	2	0	2
Male 30 vs. Female 10	95	91.5	3.5	6.021	2	2	0.8221	1.014
Male 20 vs. Male 10	103	90.5	12.5	3.64	2	2	4.856	1.162
Male 20 vs. Female 60	103	417.3	-314.3	4.75	2	4	93.56	3.264
Male 20 vs. Female 50	103	307.8	-204.8	32.16	2	4	9.004	3.006
Male 20 vs. Female 40	103	115	-12	11.83	2	4	1.435	3.043
Male 20 vs. Female 30	103	95	8	6.083	2	2	1.86	1.056
Male 20 vs. Female 20	103	95	8	6.083	2	2	1.86	1.056
Male 20 vs. Female 10	103	91.5	11.5	1.118	2	2	14.55	1.471
Male 10 vs. Female 60	90.5	417.3	-326.8	5.815	2	4	79.47	3.748
Male 10 vs. Female 50	90.5	307.8	-217.3	32.33	2	4	9.502	3.07
Male 10 vs. Female 40	90.5	115	-24.5	12.29	2	4	2.819	3.472
Male 10 vs. Female 30	90.5	95	-4.5	6.946	2	2	0.9162	1.61
Male 10 vs. Female 20	90.5	95	-4.5	6.946	2	2	0.9162	1.61
Male 10 vs. Female 10	90.5	91.5	-1	3.536	2	2	0.4	1.041
Female 60 vs. Female 50	417.3	307.8	109.5	32.48	4	4	4.768	3.125
Female 60 vs. Female 40	417.3	115	302.3	12.66	4	4	33.75	3.91
Female 60 vs. Female 30	417.3	95	322.3	7.587	4	2	60.07	2.284
Female 60 vs. Female 20	417.3	95	322.3	7.587	4	2	60.07	2.284
Female 60 vs. Female 10	417.3	91.5	325.8	4.67	4	2	98.64	3.069
Female 50 vs. Female 40	307.8	115	192.8	34.24	4	4	7.962	3.792
Female 50 vs. Female 30	307.8	95	212.8	32.7	4	2	9.201	3.201
Female 50 vs. Female 20	307.8	95	212.8	32.7	4	2	9.201	3.201
Female 50 vs. Female 10	307.8	91.5	216.3	32.15	4	2	9.513	3.001
Female 40 vs. Female 30	115	95	20	13.22	4	2	2.139	3.959
Female 40 vs. Female 20	115	95	20	13.22	4	2	2.139	3.959
Female 40 vs. Female 10	115	91.5	23.5	11.79	4	2	2.818	3.011
Female 30 vs. Female 20	95	95	0	8.485	2	2	0	2
Female 30 vs. Female 10	95	91.5	3.5	6.021	2	2	0.8221	1.014
Female 20 vs. Female 10	95	91.5	3.5	6.021	2	2	0.8221	1.014
14
Male 60 vs. Male 50	507.8	388.5	119.3	41.57	4	4	4.057	5.948
Male 60 vs. Male 40	507.8	168.5	339.3	47.73	4	4	10.05	5.467
Male 60 vs. Male 30	507.8	93	414.8	28.01	4	2	20.94	3.008
Male 60 vs. Male 20	507.8	105	402.8	28.06	4	2	20.3	3.03
Male 60 vs. Male 10	507.8	90.5	417.3	28.35	4	2	20.82	3.151
Male 60 vs. Female 60	507.8	443	64.75	31.68	4	4	2.89	4.565
Male 60 vs. Female 50	507.8	330.5	177.3	43.13	4	4	5.813	5.855
Male 60 vs. Female 40	507.8	114	393.8	29.59	4	4	18.82	3.696
Male 60 vs. Female 30	507.8	101.5	406.3	29.56	4	2	19.44	3.588
Male 60 vs. Female 20	507.8	96	411.8	28.06	4	2	20.75	3.03
Male 60 vs. Female 10	507.8	89.5	418.3	27.99	4	2	21.13	3.002
Male 50 vs. Male 40	388.5	168.5	220	49.39	4	4	6.299	5.71
Male 50 vs. Male 30	388.5	93	295.5	30.75	4	2	13.59	3.006
Male 50 vs. Male 20	388.5	105	283.5	30.8	4	2	13.02	3.025
Male 50 vs. Male 10	388.5	90.5	298	31.06	4	2	13.57	3.126
Male 50 vs. Female 60	388.5	443	-54.5	34.14	4	4	2.258	4.328
Male 50 vs. Female 50	388.5	330.5	58	44.96	4	4	1.824	5.975
Male 50 vs. Female 40	388.5	114	274.5	32.2	4	4	12.06	3.58
Male 50 vs. Female 30	388.5	101.5	287	32.17	4	2	12.62	3.505
Male 50 vs. Female 20	388.5	96	292.5	30.8	4	2	13.43	3.025
Male 50 vs. Female 10	388.5	89.5	299	30.74	4	2	13.76	3.002
Male 40 vs. Male 30	168.5	93	75.5	38.67	4	2	2.761	3.004
Male 40 vs. Male 20	168.5	105	63.5	38.71	4	2	2.32	3.016
Male 40 vs. Male 10	168.5	90.5	78	38.92	4	2	2.834	3.08
Male 40 vs. Female 60	168.5	443	-274.5	41.42	4	4	9.373	3.866
Male 40 vs. Female 50	168.5	330.5	-162	50.71	4	4	4.518	5.845
Male 40 vs. Female 40	168.5	114	54.5	39.84	4	4	1.935	3.369
Male 40 vs. Female 30	168.5	101.5	67	39.81	4	2	2.38	3.337
Male 40 vs. Female 20	168.5	96	72.5	38.71	4	2	2.648	3.016
Male 40 vs. Female 10	168.5	89.5	79	38.67	4	2	2.889	3.001
Male 30 vs. Male 20	93	105	-12	2.236	2	2	7.589	1.471
Male 30 vs. Male 10	93	90.5	2.5	4.61	2	2	0.767	1.099
Male 30 vs. Female 60	93	443	-350	14.88	2	4	33.26	3.027
Male 30 vs. Female 50	93	330.5	-237.5	32.82	2	4	10.23	3.006
Male 30 vs. Female 40	93	114	-21	9.652	2	4	3.077	3.064
Male 30 vs. Female 30	93	101.5	-8.5	9.552	2	2	1.258	1.022
Male 30 vs. Female 20	93	96	-3	2.236	2	2	1.897	1.471
Male 30 vs. Female 10	93	89.5	3.5	1.118	2	2	4.427	1.471
Male 20 vs. Male 10	105	90.5	14.5	4.924	2	2	4.164	1.38
Male 20 vs. Female 60	105	443	-338	14.98	2	4	31.9	3.107
Male 20 vs. Female 50	105	330.5	-225.5	32.87	2	4	9.702	3.022
Male 20 vs. Female 40	105	114	-9	9.806	2	4	1.298	3.248
Male 20 vs. Female 30	105	101.5	3.5	9.708	2	2	0.5098	1.088
Male 20 vs. Female 20	105	96	9	2.828	2	2	4.5	2
Male 20 vs. Female 10	105	89.5	15.5	2.062	2	2	10.63	1.125
Male 10 vs. Female 60	90.5	443	-352.5	15.52	2	4	32.13	3.488
Male 10 vs. Female 50	90.5	330.5	-240	33.12	2	4	10.25	3.111
Male 10 vs. Female 40	90.5	114	-23.5	10.6	2	4	3.134	3.899
Male 10 vs. Female 30	90.5	101.5	-11	10.51	2	2	1.48	1.427
Male 10 vs. Female 20	90.5	96	-5.5	4.924	2	2	1.58	1.38
Male 10 vs. Female 10	90.5	89.5	1	4.528	2	2	0.3123	1.025
Female 60 vs. Female 50	443	330.5	112.5	36.01	4	4	4.418	4.18
Female 60 vs. Female 40	443	114	329	17.68	4	4	26.31	5.135
Female 60 vs. Female 30	443	101.5	341.5	17.63	4	2	27.4	3.965
[truncated: 12 more rows]

## Sheet: Figure 1B
Tukey's multiple comparisons test	Mean Diff.	95.00% CI of diff.	Below threshold?	Summary	Adjusted P Value
0
Male 60 vs. Male 50	-24.5	-139.2 to 90.19	No	ns	0.9608
Male 60 vs. Male 40	-57	-158.9 to 44.85	No	ns	0.3119
Male 60 vs. Male 30	-3	-64.71 to 58.71	No	ns	>0.9999
Male 60 vs. Male 20	-42	-101.1 to 17.07	No	ns	0.125
Male 60 vs. Male 10	-23.5	-357.1 to 310.1	No	ns	0.9407
Male 60 vs. Female 60	51	-10.21 to 112.2	No	ns	0.1071
Male 60 vs. Female 50	68.25	-8.020 to 144.5	No	ns	0.078
Male 60 vs. Female 40	52	-94.90 to 198.9	No	ns	0.6445
Male 60 vs. Female 30	72	-181.9 to 325.9	No	ns	0.3345
Male 60 vs. Female 20	79.5	-332.9 to 491.9	No	ns	0.4148
Male 60 vs. Female 10	93	35.78 to 150.2	Yes	*	0.0112
Male 50 vs. Male 40	-32.5	-152.3 to 87.27	No	ns	0.9484
Male 50 vs. Male 30	21.5	-99.88 to 142.9	No	ns	0.9726
Male 50 vs. Male 20	-17.5	-147.1 to 112.1	No	ns	0.9877
Male 50 vs. Male 10	1	-183.0 to 185.0	No	ns	>0.9999
Male 50 vs. Female 60	75.5	-38.04 to 189.0	No	ns	0.1949
Male 50 vs. Female 50	92.75	-20.15 to 205.6	No	ns	0.1074
Male 50 vs. Female 40	76.5	-67.90 to 220.9	No	ns	0.431
Male 50 vs. Female 30	96.5	-59.90 to 252.9	No	ns	0.1939
Male 50 vs. Female 20	104	-108.1 to 316.1	No	ns	0.2592
Male 50 vs. Female 10	117.5	-11.01 to 246.0	No	ns	0.064
Male 40 vs. Male 30	54	-54.22 to 162.2	No	ns	0.3393
Male 40 vs. Male 20	15	-101.3 to 131.3	No	ns	0.9908
Male 40 vs. Male 10	33.5	-158.4 to 225.4	No	ns	0.9152
Male 40 vs. Female 60	108	6.816 to 209.2	Yes	*	0.0388
Male 40 vs. Female 50	125.3	22.63 to 227.9	Yes	*	0.0206
Male 40 vs. Female 40	109	-32.65 to 250.6	No	ns	0.1383
Male 40 vs. Female 30	129	-28.78 to 286.8	No	ns	0.0871
Male 40 vs. Female 20	136.5	-89.26 to 362.3	No	ns	0.1504
Male 40 vs. Female 10	150	34.96 to 265.0	Yes	*	0.0234
Male 30 vs. Male 20	-39	-230.3 to 152.3	No	ns	0.2661
Male 30 vs. Male 10	-20.5	-528.3 to 487.3	No	ns	0.9545
Male 30 vs. Female 60	54	-11.14 to 119.1	No	ns	0.0925
Male 30 vs. Female 50	71.25	-10.07 to 152.6	No	ns	0.0772
Male 30 vs. Female 40	55	-98.79 to 208.8	No	ns	0.5759
Male 30 vs. Female 30	75	-314.8 to 464.8	No	ns	0.3425
Male 30 vs. Female 20	82.5	-506.8 to 671.8	No	ns	0.4123
Male 30 vs. Female 10	96	-66.04 to 258.0	No	ns	0.0817
Male 20 vs. Male 10	18.5	-594.5 to 631.5	No	ns	0.9591
Male 20 vs. Female 60	93	27.45 to 158.5	Yes	*	0.0184
Male 20 vs. Female 50	110.3	23.06 to 197.4	Yes	*	0.0258
Male 20 vs. Female 40	94	-67.80 to 255.8	No	ns	0.2006
Male 20 vs. Female 30	114	-415.4 to 643.4	No	ns	0.2513
Male 20 vs. Female 20	121.5	-558.4 to 801.4	No	ns	0.3004
Male 20 vs. Female 10	135	99.35 to 170.6	Yes	**	0.0029
Male 10 vs. Female 60	74.5	-230.4 to 379.4	No	ns	0.3885
Male 10 vs. Female 50	91.75	-144.0 to 327.5	No	ns	0.2758
Male 10 vs. Female 40	75.5	-106.9 to 257.9	No	ns	0.4851
Male 10 vs. Female 30	95.5	-166.3 to 357.3	No	ns	0.3018
Male 10 vs. Female 20	103	-188.9 to 394.9	No	ns	0.3222
Male 10 vs. Female 10	116.5	-488.3 to 721.3	No	ns	0.2802
Female 60 vs. Female 50	17.25	-59.98 to 94.48	No	ns	0.9807
Female 60 vs. Female 40	1	-144.0 to 146.0	No	ns	>0.9999
Female 60 vs. Female 30	21	-210.5 to 252.5	No	ns	0.9506
Female 60 vs. Female 20	28.5	-341.6 to 398.6	No	ns	0.9167
Female 60 vs. Female 10	42	-21.76 to 105.8	No	ns	0.158
Female 50 vs. Female 40	-16.25	-157.2 to 124.7	No	ns	0.9997
Female 50 vs. Female 30	3.75	-177.1 to 184.6	No	ns	>0.9999
Female 50 vs. Female 20	11.25	-276.3 to 298.8	No	ns	0.9999
Female 50 vs. Female 10	24.75	-60.93 to 110.4	No	ns	0.7104
Female 40 vs. Female 30	20	-145.7 to 185.7	No	ns	0.9988
Female 40 vs. Female 20	27.5	-172.9 to 227.9	No	ns	0.9924
Female 40 vs. Female 10	41	-119.9 to 201.9	No	ns	0.7808
Female 30 vs. Female 20	7.5	-284.1 to 299.1	No	ns	>0.9999
Female 30 vs. Female 10	21	-498.9 to 540.9	No	ns	0.8988
Female 20 vs. Female 10	13.5	-658.9 to 685.9	No	ns	0.995
1
Male 60 vs. Male 50	-25.75	-139.4 to 87.87	No	ns	0.9342
Male 60 vs. Male 40	-58	-160.2 to 44.19	No	ns	0.2825
Male 60 vs. Male 30	-11.5	-93.63 to 70.63	No	ns	0.9737
Male 60 vs. Male 20	-52	-115.5 to 11.53	No	ns	0.0896
Male 60 vs. Male 10	-34	-244.4 to 176.4	No	ns	0.6522
Male 60 vs. Female 60	50.25	-14.31 to 114.8	No	ns	0.1316
Male 60 vs. Female 50	66.25	-5.029 to 137.5	No	ns	0.0666
Male 60 vs. Female 40	45	-90.48 to 180.5	No	ns	0.686
Male 60 vs. Female 30	62	-286.3 to 410.3	No	ns	0.4576
Male 60 vs. Female 20	74.5	-554.4 to 703.4	No	ns	0.5063
Male 60 vs. Female 10	80.5	28.27 to 132.7	Yes	*	0.0109
Male 50 vs. Male 40	-32.25	-149.7 to 85.24	No	ns	0.9454
Male 50 vs. Male 30	14.25	-102.9 to 131.4	No	ns	0.9987
Male 50 vs. Male 20	-26.25	-144.0 to 91.45	No	ns	0.9198
Male 50 vs. Male 10	-8.25	-143.9 to 127.4	No	ns	>0.9999
Male 50 vs. Female 60	76	-33.91 to 185.9	No	ns	0.1834
Male 50 vs. Female 50	92	-17.96 to 202.0	No	ns	0.0995
Male 50 vs. Female 40	70.75	-63.73 to 205.2	No	ns	0.4449
Male 50 vs. Female 30	87.75	-85.02 to 260.5	No	ns	0.2777
Male 50 vs. Female 20	100.3	-158.6 to 359.1	No	ns	0.338
Male 50 vs. Female 10	106.3	-13.58 to 226.1	No	ns	0.0716
Male 40 vs. Male 30	46.5	-60.58 to 153.6	No	ns	0.48
Male 40 vs. Male 20	6	-100.6 to 112.6	No	ns	>0.9999
Male 40 vs. Male 10	24	-108.6 to 156.6	No	ns	0.9692
Male 40 vs. Female 60	108.3	8.258 to 208.2	Yes	*	0.0361
Male 40 vs. Female 50	124.3	23.50 to 225.0	Yes	*	0.02
Male 40 vs. Female 40	103	-28.29 to 234.3	No	ns	0.1316
Male 40 vs. Female 30	120	-57.89 to 297.9	No	ns	0.1335
Male 40 vs. Female 20	132.5	-146.4 to 411.4	No	ns	0.2101
Male 40 vs. Female 10	138.5	30.25 to 246.8	Yes	*	0.0229
Male 30 vs. Male 20	-40.5	-153.7 to 72.71	No	ns	0.3029
Male 30 vs. Male 10	-22.5	-238.3 to 193.3	No	ns	0.8767
Male 30 vs. Female 60	61.75	-18.26 to 141.8	No	ns	0.1119
Male 30 vs. Female 50	77.75	-5.731 to 161.2	No	ns	0.0633
Male 30 vs. Female 40	56.5	-80.79 to 193.8	No	ns	0.5001
Male 30 vs. Female 30	73.5	-261.6 to 408.6	No	ns	0.3799
Male 30 vs. Female 20	86	-516.9 to 688.9	No	ns	0.4395
Male 30 vs. Female 10	92	-32.08 to 216.1	No	ns	0.0818
Male 20 vs. Male 10	18	-229.5 to 265.5	No	ns	0.9305
Male 20 vs. Female 60	102.3	30.20 to 174.3	Yes	*	0.0144
Male 20 vs. Female 50	118.3	40.48 to 196.0	Yes	*	0.0111
Male 20 vs. Female 40	97	-42.02 to 236.0	No	ns	0.1431
Male 20 vs. Female 30	114	-317.1 to 545.1	No	ns	0.2343
Male 20 vs. Female 20	126.5	-542.7 to 795.7	No	ns	0.2992
Male 20 vs. Female 10	132.5	39.77 to 225.2	Yes	*	0.025
Male 10 vs. Female 60	84.25	-68.16 to 236.7	No	ns	0.1743
Male 10 vs. Female 50	100.3	-42.26 to 242.8	No	ns	0.1145
Male 10 vs. Female 40	79	-67.10 to 225.1	No	ns	0.3053
Male 10 vs. Female 30	96	-153.5 to 345.5	No	ns	0.2629
Male 10 vs. Female 20	108.5	-261.1 to 478.1	No	ns	0.3224
Male 10 vs. Female 10	114.5	-219.1 to 448.1	No	ns	0.1706
Female 60 vs. Female 50	16	-59.95 to 91.95	No	ns	0.9894
Female 60 vs. Female 40	-5.25	-135.0 to 124.5	No	ns	>0.9999
Female 60 vs. Female 30	11.75	-236.1 to 259.6	No	ns	0.9992
Female 60 vs. Female 20	24.25	-392.0 to 440.5	No	ns	0.9736
Female 60 vs. Female 10	30.25	-38.41 to 98.91	No	ns	0.4652
Female 50 vs. Female 40	-21.25	-150.0 to 107.5	No	ns	0.9952
Female 50 vs. Female 30	-4.25	-228.9 to 220.4	No	ns	>0.9999
Female 50 vs. Female 20	8.25	-371.1 to 387.6	No	ns	>0.9999
Female 50 vs. Female 10	14.25	-61.74 to 90.24	No	ns	0.9721
Female 40 vs. Female 30	17	-154.7 to 188.7	No	ns	0.9996
Female 40 vs. Female 20	29.5	-206.5 to 265.5	No	ns	0.9864
Female 40 vs. Female 10	35.5	-106.2 to 177.2	No	ns	0.8316
Female 30 vs. Female 20	12.5	-316.4 to 341.4	No	ns	>0.9999
Female 30 vs. Female 10	18.5	-488.8 to 525.8	No	ns	0.9598
Female 20 vs. Female 10	6	-704.5 to 716.5	No	ns	>0.9999
2
Male 60 vs. Male 50	-27	-133.8 to 79.83	No	ns	0.9166
Male 60 vs. Male 40	-59.75	-155.9 to 36.36	No	ns	0.2417
Male 60 vs. Male 30	-17	-90.30 to 56.30	No	ns	0.877
Male 60 vs. Male 20	-61	-125.7 to 3.745	No	ns	0.0605
Male 60 vs. Male 10	-42	-178.1 to 94.09	No	ns	0.4423
Male 60 vs. Female 60	50.5	-18.93 to 119.9	No	ns	0.1704
Male 60 vs. Female 50	65.75	-6.216 to 137.7	No	ns	0.0724
Male 60 vs. Female 40	43	-85.55 to 171.5	No	ns	0.7148
Male 60 vs. Female 30	60	-210.7 to 330.7	No	ns	0.4397
Male 60 vs. Female 20	69.5	-586.7 to 725.7	No	ns	0.5818
Male 60 vs. Female 10	75	19.29 to 130.7	Yes	*	0.0175
Male 50 vs. Male 40	-32.75	-145.4 to 79.93	No	ns	0.9261
Male 50 vs. Male 30	10	-102.4 to 122.4	No	ns	>0.9999
Male 50 vs. Male 20	-34	-146.8 to 78.78	No	ns	0.7575
Male 50 vs. Male 10	-15	-136.8 to 106.8	No	ns	0.9987
Male 50 vs. Female 60	77.5	-28.06 to 183.1	No	ns	0.1573
Male 50 vs. Female 50	92.75	-13.05 to 198.5	No	ns	0.0843
Male 50 vs. Female 40	70	-60.01 to 200.0	No	ns	0.4208
Male 50 vs. Female 30	87	-75.34 to 249.3	No	ns	0.2512
Male 50 vs. Female 20	96.5	-214.5 to 407.5	No	ns	0.4056
Male 50 vs. Female 10	102	-13.60 to 217.6	No	ns	0.0724
Male 40 vs. Male 30	42.75	-59.60 to 145.1	No	ns	0.5125
Male 40 vs. Male 20	-1.25	-103.3 to 100.8	No	ns	>0.9999
Male 40 vs. Male 10	17.75	-98.69 to 134.2	No	ns	0.9923
Male 40 vs. Female 60	110.3	13.78 to 206.7	Yes	*	0.0281
Male 40 vs. Female 50	125.5	28.47 to 222.5	Yes	*	0.0158
Male 40 vs. Female 40	102.8	-24.23 to 229.7	No	ns	0.117
Male 40 vs. Female 30	119.8	-46.99 to 286.5	No	ns	0.1161
Male 40 vs. Female 20	129.3	-211.0 to 469.5	No	ns	0.2629
Male 40 vs. Female 10	134.8	30.65 to 238.8	Yes	*	0.0223
Male 30 vs. Male 20	-44	-150.2 to 62.15	No	ns	0.2457
Male 30 vs. Male 10	-25	-199.5 to 149.5	No	ns	0.7635
Male 30 vs. Female 60	67.5	-11.68 to 146.7	No	ns	0.0843
Male 30 vs. Female 50	82.75	1.637 to 163.9	Yes	*	0.0467
Male 30 vs. Female 40	60	-73.32 to 193.3	No	ns	0.421
Male 30 vs. Female 30	77	-240.6 to 394.6	No	ns	0.3354
Male 30 vs. Female 20	86.5	-625.3 to 798.3	No	ns	0.4775
Male 30 vs. Female 10	92	-27.01 to 211.0	No	ns	0.0761
Male 20 vs. Male 10	19	-170.0 to 208.0	No	ns	0.8747
Male 20 vs. Female 60	111.5	36.21 to 186.8	Yes	*	0.0123
Male 20 vs. Female 50	126.8	48.98 to 204.5	Yes	**	0.0086
Male 20 vs. Female 40	104	-30.50 to 238.5	No	ns	0.1079
Male 20 vs. Female 30	121	-255.9 to 497.9	No	ns	0.1994
Male 20 vs. Female 20	130.5	-614.5 to 875.5	No	ns	0.3194
Male 20 vs. Female 10	136	40.07 to 231.9	Yes	*	0.0262
Male 10 vs. Female 60	92.5	-22.71 to 207.7	No	ns	0.089
Male 10 vs. Female 50	107.8	-6.109 to 221.6	No	ns	0.0582
Male 10 vs. Female 40	85	-51.24 to 221.2	No	ns	0.2142
Male 10 vs. Female 30	102	-140.9 to 344.9	No	ns	0.2152
Male 10 vs. Female 20	111.5	-364.5 to 587.5	No	ns	0.3536
Male 10 vs. Female 10	117	-148.1 to 382.1	No	ns	0.1328
Female 60 vs. Female 50	15.25	-62.66 to 93.16	No	ns	0.9939
Female 60 vs. Female 40	-7.5	-132.5 to 117.5	No	ns	>0.9999
Female 60 vs. Female 30	9.5	-199.1 to 218.1	No	ns	0.9999
Female 60 vs. Female 20	19	-442.6 to 480.6	No	ns	0.9956
Female 60 vs. Female 10	24.5	-48.41 to 97.41	No	ns	0.6814
Female 50 vs. Female 40	-22.75	-147.4 to 101.9	No	ns	0.9909
Female 50 vs. Female 30	-5.75	-206.8 to 195.3	No	ns	>0.9999
Female 50 vs. Female 20	3.75	-440.0 to 447.5	No	ns	>0.9999
Female 50 vs. Female 10	9.25	-66.89 to 85.39	No	ns	0.9983
Female 40 vs. Female 30	17	-145.5 to 179.5	No	ns	0.9994
Female 40 vs. Female 20	26.5	-246.9 to 299.9	No	ns	0.9937
Female 40 vs. Female 10	32	-106.1 to 170.1	No	ns	0.8687
Female 30 vs. Female 20	9.5	-367.5 to 386.5	No	ns	>0.9999
Female 30 vs. Female 10	15	-470.4 to 500.4	No	ns	0.9791
Female 20 vs. Female 10	5.5	-785.7 to 796.7	No	ns	>0.9999
3
Male 60 vs. Male 50	-27.5	-139.9 to 84.94	No	ns	0.899
Male 60 vs. Male 40	-62.75	-157.0 to 31.51	No	ns	0.1846
Male 60 vs. Male 30	-14.25	-91.64 to 63.14	No	ns	0.8993
Male 60 vs. Male 20	-60.25	-254.8 to 134.3	No	ns	0.3032
Male 60 vs. Male 10	-40.75	-315.2 to 233.7	No	ns	0.5985
Male 60 vs. Female 60	50.25	-18.13 to 118.6	No	ns	0.153
Male 60 vs. Female 50	64.5	1.551 to 127.4	Yes	*	0.0453
Male 60 vs. Female 40	43.25	-104.4 to 190.9	No	ns	0.7594
Male 60 vs. Female 30	61.75	-231.3 to 354.8	No	ns	0.4001
Male 60 vs. Female 20	62.75	-570.1 to 695.6	No	ns	0.58
Male 60 vs. Female 10	75.75	28.20 to 123.3	Yes	*	0.0133
Male 50 vs. Male 40	-35.25	-148.2 to 77.72	No	ns	0.8922
Male 50 vs. Male 30	13.25	-101.8 to 128.3	No	ns	0.9991
Male 50 vs. Male 20	-32.75	-161.3 to 95.76	No	ns	0.8798
Male 50 vs. Male 10	-13.25	-160.1 to 133.6	No	ns	0.9998
Male 50 vs. Female 60	77.75	-30.20 to 185.7	No	ns	0.1662
Male 50 vs. Female 50	92	-16.00 to 200.0	No	ns	0.091
Male 50 vs. Female 40	70.75	-70.17 to 211.7	No	ns	0.4819
Male 50 vs. Female 30	89.25	-62.23 to 240.7	No	ns	0.2158
Male 50 vs. Female 20	90.25	-162.2 to 342.7	No	ns	0.3879
Male 50 vs. Female 10	103.3	-21.32 to 227.8	No	ns	0.0828
Male 40 vs. Male 30	48.5	-50.46 to 147.5	No	ns	0.3788
Male 40 vs. Male 20	2.5	-120.2 to 125.2	No	ns	>0.9999
Male 40 vs. Male 10	22	-126.8 to 170.8	No	ns	0.9791
Male 40 vs. Female 60	113	19.53 to 206.5	Yes	*	0.0216
Male 40 vs. Female 50	127.3	34.67 to 219.8	Yes	*	0.0124
Male 40 vs. Female 40	106	-32.00 to 244.0	No	ns	0.1364
Male 40 vs. Female 30	124.5	-30.72 to 279.7	No	ns	0.0893
Male 40 vs. Female 20	125.5	-161.7 to 412.7	No	ns	0.2272
Male 40 vs. Female 10	138.5	32.08 to 244.9	Yes	*	0.0239
Male 30 vs. Male 20	-46	-244.3 to 152.3	No	ns	0.4447
Male 30 vs. Male 10	-26.5	-293.8 to 240.8	No	ns	0.834
Male 30 vs. Female 60	64.5	-14.71 to 143.7	No	ns	0.0974
Male 30 vs. Female 50	78.75	2.599 to 154.9	Yes	*	0.0447
Male 30 vs. Female 40	57.5	-90.72 to 205.7	No	ns	0.5345
Male 30 vs. Female 30	76	-207.1 to 359.1	No	ns	0.3128
Male 30 vs. Female 20	77	-530.6 to 684.6	No	ns	0.4809
Male 30 vs. Female 10	90	-157.9 to 337.9	No	ns	0.1505
Male 20 vs. Male 10	19.5	-192.5 to 231.5	No	ns	0.9746
Male 20 vs. Female 60	110.5	-19.03 to 240.0	No	ns	0.074
Male 20 vs. Female 50	124.8	-11.11 to 260.6	No	ns	0.0609
Male 20 vs. Female 40	103.5	-46.56 to 253.6	No	ns	0.1619
Male 20 vs. Female 30	122	-97.50 to 341.5	No	ns	0.145
Male 20 vs. Female 20	123	-250.8 to 496.8	No	ns	0.265
Male 20 vs. Female 10	136	-279.1 to 551.1	No	ns	0.167
Male 10 vs. Female 60	91	-83.86 to 265.9	No	ns	0.1874
Male 10 vs. Female 50	105.3	-82.46 to 293.0	No	ns	0.15
Male 10 vs. Female 40	84	-74.97 to 243.0	No	ns	0.32
Male 10 vs. Female 30	102.5	-122.9 to 327.9	No	ns	0.2149
Male 10 vs. Female 20	103.5	-234.2 to 441.2	No	ns	0.3347
Male 10 vs. Female 10	116.5	-381.9 to 614.9	No	ns	0.2323
Female 60 vs. Female 50	14.25	-59.18 to 87.68	No	ns	0.9942
Female 60 vs. Female 40	-7	-146.2 to 132.2	No	ns	>0.9999
Female 60 vs. Female 30	11.5	-174.0 to 197.0	No	ns	0.9992
Female 60 vs. Female 20	12.5	-364.9 to 389.9	No	ns	0.9997
Female 60 vs. Female 10	25.5	-53.33 to 104.3	No	ns	0.5974
Female 50 vs. Female 40	-21.25	-161.7 to 119.2	No	ns	0.9956
Female 50 vs. Female 30	-2.75	-202.6 to 197.1	No	ns	>0.9999
Female 50 vs. Female 20	-1.75	-408.7 to 405.2	No	ns	>0.9999
Female 50 vs. Female 10	11.25	-61.17 to 83.67	No	ns	0.9717
Female 40 vs. Female 30	18.5	-143.0 to 180.0	No	ns	0.9992
Female 40 vs. Female 20	19.5	-204.0 to 243.0	No	ns	0.9995
Female 40 vs. Female 10	32.5	-126.4 to 191.4	No	ns	0.8942
Female 30 vs. Female 20	1	-331.8 to 333.8	No	ns	>0.9999
Female 30 vs. Female 10	14	-501.1 to 529.1	No	ns	0.9732
Female 20 vs. Female 10	13	-735.4 to 761.4	No	ns	0.9977
4
Male 60 vs. Male 50	-26.25	-139.1 to 86.65	No	ns	0.9106
Male 60 vs. Male 40	-64.5	-159.9 to 30.94	No	ns	0.1712
Male 60 vs. Male 30	-19.25	-109.8 to 71.35	No	ns	0.7352
Male 60 vs. Male 20	-69.25	-181.4 to 42.90	No	ns	0.1261
Male 60 vs. Male 10	-44.25	-305.4 to 216.9	No	ns	0.5153
Male 60 vs. Female 60	49.75	-18.40 to 117.9	No	ns	0.1517
Male 60 vs. Female 50	64.25	3.446 to 125.1	Yes	*	0.04
Male 60 vs. Female 40	42.5	-113.2 to 198.2	No	ns	0.7918
Male 60 vs. Female 30	60.25	-182.8 to 303.3	No	ns	0.3471
Male 60 vs. Female 20	60.25	-633.6 to 754.1	No	ns	0.6214
Male 60 vs. Female 10	69.25	23.47 to 115.0	Yes	*	0.012
Male 50 vs. Male 40	-38.25	-150.8 to 74.29	No	ns	0.8441
Male 50 vs. Male 30	7	-107.5 to 121.5	No	ns	>0.9999
Male 50 vs. Male 20	-43	-158.5 to 72.47	No	ns	0.62
Male 50 vs. Male 10	-18	-156.3 to 120.3	No	ns	0.9968
Male 50 vs. Female 60	76	-31.28 to 183.3	No	ns	0.1754
Male 50 vs. Female 50	90.5	-16.93 to 197.9	No	ns	0.0941
Male 50 vs. Female 40	68.75	-76.59 to 214.1	No	ns	0.5349
Male 50 vs. Female 30	86.5	-48.11 to 221.1	No	ns	0.1866
Male 50 vs. Female 20	86.5	-187.2 to 360.2	No	ns	0.4388
Male 50 vs. Female 10	95.5	-22.20 to 213.2	No	ns	0.0919
Male 40 vs. Male 30	45.25	-54.63 to 145.1	No	ns	0.4481
Male 40 vs. Male 20	-4.75	-107.2 to 97.68	No	ns	>0.9999
Male 40 vs. Male 10	20.25	-116.9 to 157.4	No	ns	0.9855
Male 40 vs. Female 60	114.3	20.73 to 207.8	Yes	*	0.0206
Male 40 vs. Female 50	128.8	36.23 to 221.3	Yes	*	0.0119
Male 40 vs. Female 40	107	-36.28 to 250.3	No	ns	0.1483
Male 40 vs. Female 30	124.8	-7.196 to 256.7	No	ns	0.059
Male 40 vs. Female 20	124.8	-187.0 to 436.5	No	ns	0.2501
Male 40 vs. Female 10	133.8	33.48 to 234.0	Yes	*	0.0201
Male 30 vs. Male 20	-50	-177.8 to 77.79	No	ns	0.2722
Male 30 vs. Male 10	-25	-253.6 to 203.6	No	ns	0.8435
Male 30 vs. Female 60	69	-12.68 to 150.7	No	ns	0.0861
Male 30 vs. Female 50	83.5	4.584 to 162.4	Yes	*	0.0418
Male 30 vs. Female 40	61.75	-92.18 to 215.7	No	ns	0.5089
Male 30 vs. Female 30	79.5	-136.3 to 295.3	No	ns	0.2359
Male 30 vs. Female 20	79.5	-546.4 to 705.4	No	ns	0.486
Male 30 vs. Female 10	88.5	-43.40 to 220.4	No	ns	0.0938
Male 20 vs. Male 10	25	-188.9 to 238.9	No	ns	0.8587
Male 20 vs. Female 60	119	30.33 to 207.7	Yes	*	0.0192
Male 20 vs. Female 50	133.5	45.49 to 221.5	Yes	*	0.0139
Male 20 vs. Female 40	111.8	-41.23 to 264.7	No	ns	0.1306
Male 20 vs. Female 30	129.5	-73.13 to 332.1	No	ns	0.1062
Male 20 vs. Female 20	129.5	-428.2 to 687.2	No	ns	0.2834
Male 20 vs. Female 10	138.5	-21.91 to 298.9	No	ns	0.0629
Male 10 vs. Female 60	94	-61.75 to 249.7	No	ns	0.149
Male 10 vs. Female 50	108.5	-61.30 to 278.3	No	ns	0.1211
Male 10 vs. Female 40	86.75	-72.17 to 245.7	No	ns	0.3006
Male 10 vs. Female 30	104.5	-98.79 to 307.8	No	ns	0.1735
Male 10 vs. Female 20	104.5	-269.9 to 478.9	No	ns	0.3489
Male 10 vs. Female 10	113.5	-272.6 to 499.6	No	ns	0.189
Female 60 vs. Female 50	14.5	-57.75 to 86.75	No	ns	0.9924
Female 60 vs. Female 40	-7.25	-152.7 to 138.2	No	ns	>0.9999
Female 60 vs. Female 30	10.5	-136.1 to 157.1	No	ns	0.9994
Female 60 vs. Female 20	10.5	-401.2 to 422.2	No	ns	>0.9999
Female 60 vs. Female 10	19.5	-53.01 to 92.01	No	ns	0.8412
Female 50 vs. Female 40	-21.75	-169.0 to 125.5	No	ns	0.9956
Female 50 vs. Female 30	-4	-162.9 to 154.9	No	ns	>0.9999
Female 50 vs. Female 20	-4	-463.9 to 455.9	No	ns	>0.9999
Female 50 vs. Female 10	5	-59.88 to 69.88	No	ns	>0.9999
Female 40 vs. Female 30	17.75	-139.6 to 175.1	No	ns	0.9994
Female 40 vs. Female 20	17.75	-215.9 to 251.4	No	ns	0.9998
Female 40 vs. Female 10	26.75	-133.3 to 186.8	No	ns	0.9688
Female 30 vs. Female 20	0	-382.5 to 382.5	No	ns	>0.9999
Female 30 vs. Female 10	9	-355.6 to 373.6	No	ns	0.997
Female 20 vs. Female 10	9	-729.7 to 747.7	No	ns	>0.9999
5
Male 60 vs. Male 50	-26	-139.0 to 87.00	No	ns	0.9139
Male 60 vs. Male 40	-65.75	-157.7 to 26.24	No	ns	0.1468
Male 60 vs. Male 30	-24.5	-163.0 to 114.0	No	ns	0.6824
Male 60 vs. Male 20	-74	-155.7 to 7.709	No	ns	0.0628
Male 60 vs. Male 10	-48.5	-244.7 to 147.7	No	ns	0.3863
Male 60 vs. Female 60	51.25	-22.60 to 125.1	No	ns	0.172
Male 60 vs. Female 50	65.5	8.970 to 122.0	Yes	*	0.0269
Male 60 vs. Female 40	41.5	-117.9 to 200.9	No	ns	0.8189
Male 60 vs. Female 30	58	-225.3 to 341.3	No	ns	0.3996
Male 60 vs. Female 20	61	-782.3 to 904.3	No	ns	0.6909
Male 60 vs. Female 10	70.5	30.25 to 110.7	Yes	**	0.0067
Male 50 vs. Male 40	-39.75	-151.2 to 71.67	No	ns	0.8077
Male 50 vs. Male 30	1.5	-116.1 to 119.1	No	ns	>0.9999
Male 50 vs. Male 20	-48	-162.3 to 66.32	No	ns	0.4963
Male 50 vs. Male 10	-22.5	-147.9 to 102.9	No	ns	0.9807
Male 50 vs. Female 60	77.25	-30.41 to 184.9	No	ns	0.1729
Male 50 vs. Female 50	91.5	-16.41 to 199.4	No	ns	0.0905
Male 50 vs. Female 40	67.5	-80.42 to 215.4	No	ns	0.5673
Male 50 vs. Female 30	84	-58.37 to 226.4	No	ns	0.2239
Male 50 vs. Female 20	87	-280.6 to 454.6	No	ns	0.5241
Male 50 vs. Female 10	96.5	-24.10 to 217.1	No	ns	0.0931
Male 40 vs. Male 30	41.25	-63.23 to 145.7	No	ns	0.5618
Male 40 vs. Male 20	-8.25	-104.4 to 87.92	No	ns	>0.9999
Male 40 vs. Male 10	17.25	-100.7 to 135.2	No	ns	0.9919
Male 40 vs. Female 60	117	24.59 to 209.4	Yes	*	0.0169
Male 40 vs. Female 50	131.3	41.92 to 220.6	Yes	**	0.0096
Male 40 vs. Female 40	107.3	-38.91 to 253.4	No	ns	0.1543
Male 40 vs. Female 30	123.8	-20.03 to 267.5	No	ns	0.0752
Male 40 vs. Female 20	126.8	-308.7 to 562.2	No	ns	0.3237
Male 40 vs. Female 10	136.3	36.77 to 235.7	Yes	*	0.0195
Male 30 vs. Male 20	-49.5	-193.0 to 94.04	No	ns	0.3062
Male 30 vs. Male 10	-24	-193.6 to 145.6	No	ns	0.8515
Male 30 vs. Female 60	75.75	-22.31 to 173.8	No	ns	0.1082
Male 30 vs. Female 50	90	-12.18 to 192.2	No	ns	0.069
Male 30 vs. Female 40	66	-89.85 to 221.9	No	ns	0.4864
Male 30 vs. Female 30	82.5	-131.9 to 296.9	No	ns	0.2449
Male 30 vs. Female 20	85.5	-607.5 to 778.5	No	ns	0.5266
Male 30 vs. Female 10	95	-189.7 to 379.7	No	ns	0.1609
Male 20 vs. Male 10	25.5	-160.6 to 211.6	No	ns	0.7695
Male 20 vs. Female 60	125.3	42.74 to 207.8	Yes	*	0.0112
Male 20 vs. Female 50	139.5	65.66 to 213.3	Yes	**	0.006
Male 20 vs. Female 40	115.5	-42.57 to 273.6	No	ns	0.1263
Male 20 vs. Female 30	132	-120.4 to 384.4	No	ns	0.132
Male 20 vs. Female 20	135	-674.0 to 944.0	No	ns	0.3386
Male 20 vs. Female 10	144.5	-23.16 to 312.2	No	ns	0.0569
Male 10 vs. Female 60	99.75	-19.52 to 219.0	No	ns	0.0809
Male 10 vs. Female 50	114	-22.65 to 250.7	No	ns	0.0739
Male 10 vs. Female 40	90	-67.00 to 247.0	No	ns	0.2638
Male 10 vs. Female 30	106.5	-98.48 to 311.5	No	ns	0.1646
Male 10 vs. Female 20	109.5	-441.6 to 660.6	No	ns	0.4052
Male 10 vs. Female 10	119	-242.0 to 480.0	No	ns	0.1614
Female 60 vs. Female 50	14.25	-60.47 to 88.97	No	ns	0.9937
Female 60 vs. Female 40	-9.75	-157.4 to 137.9	No	ns	>0.9999
Female 60 vs. Female 30	6.75	-150.4 to 163.9	No	ns	>0.9999
Female 60 vs. Female 20	9.75	-511.6 to 531.1	No	ns	>0.9999
Female 60 vs. Female 10	19.25	-61.26 to 99.76	No	ns	0.8612
Female 50 vs. Female 40	-24	-176.2 to 128.2	No	ns	0.9912
Female 50 vs. Female 30	-7.5	-201.8 to 186.8	No	ns	>0.9999
Female 50 vs. Female 20	-4.5	-728.3 to 719.3	No	ns	>0.9999
Female 50 vs. Female 10	5	-55.84 to 65.84	No	ns	>0.9999
Female 40 vs. Female 30	16.5	-146.4 to 179.4	No	ns	0.9998
Female 40 vs. Female 20	19.5	-269.7 to 308.7	No	ns	0.9998
Female 40 vs. Female 10	29	-137.3 to 195.3	No	ns	0.9539
Female 30 vs. Female 20	3	-469.5 to 475.5	No	ns	>0.9999
Female 30 vs. Female 10	12.5	-438.7 to 463.7	No	ns	0.9817
Female 20 vs. Female 10	9.5	-889.2 to 908.2	No	ns	>0.9999
6
Male 60 vs. Male 50	-27.25	-137.7 to 83.15	No	ns	0.8885
Male 60 vs. Male 40	-70.25	-159.2 to 18.74	No	ns	0.1099
Male 60 vs. Male 30	-24.25	-147.1 to 98.63	No	ns	0.6666
Male 60 vs. Male 20	-77.25	-200.1 to 45.63	No	ns	0.1182
Male 60 vs. Male 10	-51.25	-291.5 to 189.0	No	ns	0.4205
Male 60 vs. Female 60	51	-20.93 to 122.9	No	ns	0.1639
Male 60 vs. Female 50	64.25	4.710 to 123.8	Yes	*	0.0366
Male 60 vs. Female 40	37.5	-124.9 to 199.9	No	ns	0.8839
Male 60 vs. Female 30	53.25	-170.4 to 276.9	No	ns	0.3826
Male 60 vs. Female 20	55.25	-729.8 to 840.3	No	ns	0.7124
Male 60 vs. Female 10	72.75	30.43 to 115.1	Yes	**	0.0094
Male 50 vs. Male 40	-43	-152.1 to 66.12	No	ns	0.7264
Male 50 vs. Male 30	3	-111.6 to 117.6	No	ns	>0.9999
Male 50 vs. Male 20	-50	-164.6 to 64.64	No	ns	0.4829
Male 50 vs. Male 10	-24	-157.9 to 109.9	No	ns	0.9749
Male 50 vs. Female 60	78.25	-27.42 to 183.9	No	ns	0.1553
Male 50 vs. Female 50	91.5	-13.98 to 197.0	No	ns	0.0848
Male 50 vs. Female 40	64.75	-85.29 to 214.8	No	ns	0.6153
Male 50 vs. Female 30	80.5	-49.89 to 210.9	No	ns	0.2092
Male 50 vs. Female 20	82.5	-253.0 to 418.0	No	ns	0.5251
Male 50 vs. Female 10	100	-20.70 to 220.7	No	ns	0.0834
Male 40 vs. Male 30	46	-54.51 to 146.5	No	ns	0.4349
Male 40 vs. Male 20	-7	-107.5 to 93.51	No	ns	>0.9999
Male 40 vs. Male 10	19	-113.7 to 151.7	No	ns	0.9864
Male 40 vs. Female 60	121.3	31.23 to 211.3	Yes	*	0.0125
Male 40 vs. Female 50	134.5	47.24 to 221.8	Yes	**	0.0072
Male 40 vs. Female 40	107.8	-41.32 to 256.8	No	ns	0.1593
Male 40 vs. Female 30	123.5	-3.705 to 250.7	No	ns	0.0545
Male 40 vs. Female 20	125.5	-275.9 to 526.9	No	ns	0.3019
Male 40 vs. Female 10	143	43.71 to 242.3	Yes	*	0.0176
Male 30 vs. Male 20	-53	-193.2 to 87.21	No	ns	0.2929
Male 30 vs. Male 10	-27	-224.9 to 170.9	No	ns	0.8201
Male 30 vs. Female 60	75.25	-18.31 to 168.8	No	ns	0.0972
Male 30 vs. Female 50	88.5	-5.337 to 182.3	No	ns	0.0589
Male 30 vs. Female 40	61.75	-97.34 to 220.8	No	ns	0.5538
Male 30 vs. Female 30	77.5	-110.5 to 265.5	No	ns	0.2283
Male 30 vs. Female 20	79.5	-572.5 to 731.5	No	ns	0.535
Male 30 vs. Female 10	97	-207.2 to 401.2	No	ns	0.169
Male 20 vs. Male 10	26	-171.9 to 223.9	No	ns	0.8384
Male 20 vs. Female 60	128.3	34.69 to 221.8	Yes	*	0.0179
Male 20 vs. Female 50	141.5	47.66 to 235.3	Yes	*	0.0153
Male 20 vs. Female 40	114.8	-44.34 to 273.8	No	ns	0.1358
Male 20 vs. Female 30	130.5	-57.55 to 318.5	No	ns	0.0951
Male 20 vs. Female 20	132.5	-519.5 to 784.5	No	ns	0.3128
Male 20 vs. Female 10	150	-154.2 to 454.2	No	ns	0.1059
Male 10 vs. Female 60	102.3	-39.93 to 244.4	No	ns	0.1091
Male 10 vs. Female 50	115.5	-46.24 to 277.2	No	ns	0.0985
Male 10 vs. Female 40	88.75	-73.59 to 251.1	No	ns	0.2994
Male 10 vs. Female 30	104.5	-91.43 to 300.4	No	ns	0.1624
Male 10 vs. Female 20	106.5	-344.9 to 557.9	No	ns	0.3885
Male 10 vs. Female 10	124	-316.9 to 564.9	No	ns	0.193
Female 60 vs. Female 50	13.25	-61.08 to 87.58	No	ns	0.9966
Female 60 vs. Female 40	-13.5	-164.6 to 137.6	No	ns	>0.9999
Female 60 vs. Female 30	2.25	-132.0 to 136.5	No	ns	>0.9999
Female 60 vs. Female 20	4.25	-472.6 to 481.1	No	ns	>0.9999
Female 60 vs. Female 10	21.75	-59.63 to 103.1	No	ns	0.7573
Female 50 vs. Female 40	-26.75	-181.2 to 127.7	No	ns	0.9849
Female 50 vs. Female 30	-11	-162.1 to 140.1	No	ns	0.9981
Female 50 vs. Female 20	-9	-613.8 to 595.8	No	ns	>0.9999
Female 50 vs. Female 10	8.5	-58.71 to 75.71	No	ns	0.9936
Female 40 vs. Female 30	15.75	-145.5 to 177.0	No	ns	0.9998
Female 40 vs. Female 20	17.75	-246.2 to 281.7	No	ns	>0.9999
Female 40 vs. Female 10	35.25	-136.2 to 206.7	No	ns	0.8942
Female 30 vs. Female 20	2	-461.4 to 465.4	No	ns	>0.9999
Female 30 vs. Female 10	19.5	-404.4 to 443.4	No	ns	0.8541
Female 20 vs. Female 10	17.5	-843.5 to 878.5	No	ns	0.9941
7
Male 60 vs. Male 50	-25.25	-136.3 to 85.81	No	ns	0.9171
Male 60 vs. Male 40	-71	-162.8 to 20.75	No	ns	0.1148
Male 60 vs. Male 30	-24.25	-128.6 to 80.12	No	ns	0.6017
Male 60 vs. Male 20	-81.25	-164.7 to 2.226	No	ns	0.0531
Male 60 vs. Male 10	-44.75	-727.5 to 638.0	No	ns	0.7554
Male 60 vs. Female 60	53.5	-19.72 to 126.7	No	ns	0.1457
Male 60 vs. Female 50	65.75	7.016 to 124.5	Yes	*	0.0316
Male 60 vs. Female 40	37.25	-130.2 to 204.7	No	ns	0.895
Male 60 vs. Female 30	51.75	-295.0 to 398.5	No	ns	0.4886
Male 60 vs. Female 20	60.75	-751.2 to 872.7	No	ns	0.675
Male 60 vs. Female 10	74.25	35.08 to 113.4	Yes	**	0.006
Male 50 vs. Male 40	-45.75	-155.5 to 63.99	No	ns	0.6775
Male 50 vs. Male 30	1	-111.8 to 113.8	No	ns	>0.9999
Male 50 vs. Male 20	-56	-168.2 to 56.19	No	ns	0.3547
Male 50 vs. Male 10	-19.5	-286.9 to 247.9	No	ns	0.9981
Male 50 vs. Female 60	78.75	-26.97 to 184.5	No	ns	0.1529
Male 50 vs. Female 50	91	-14.49 to 196.5	No	ns	0.0862
Male 50 vs. Female 40	62.5	-90.76 to 215.8	No	ns	0.6644
Male 50 vs. Female 30	77	-74.53 to 228.5	No	ns	0.2979
Male 50 vs. Female 20	86	-262.3 to 434.3	No	ns	0.5093
Male 50 vs. Female 10	99.5	-20.46 to 219.5	No	ns	0.0835
Male 40 vs. Male 30	46.75	-51.24 to 144.7	No	ns	0.4061
Male 40 vs. Male 20	-10.25	-105.9 to 85.43	No	ns	0.9996
Male 40 vs. Male 10	26.25	-284.1 to 336.6	No	ns	0.9782
Male 40 vs. Female 60	124.5	32.74 to 216.3	Yes	*	0.0121
Male 40 vs. Female 50	136.8	47.79 to 225.7	Yes	**	0.0075
Male 40 vs. Female 40	108.3	-44.39 to 260.9	No	ns	0.1691
Male 40 vs. Female 30	122.8	-34.61 to 280.1	No	ns	0.0941
Male 40 vs. Female 20	131.8	-276.4 to 539.9	No	ns	0.2895
Male 40 vs. Female 10	145.3	44.52 to 246.0	Yes	*	0.0173
Male 30 vs. Male 20	-57	-177.6 to 63.56	No	ns	0.1978
Male 30 vs. Male 10	-20.5	-590.3 to 549.3	No	ns	0.985
Male 30 vs. Female 60	77.75	-9.168 to 164.7	No	ns	0.0719
Male 30 vs. Female 50	90	6.934 to 173.1	Yes	*	0.0392
Male 30 vs. Female 40	61.5	-102.5 to 225.5	No	ns	0.5664
Male 30 vs. Female 30	76	-183.6 to 335.6	No	ns	0.3077
Male 30 vs. Female 20	85	-646.7 to 816.7	No	ns	0.5121
Male 30 vs. Female 10	98.5	-160.5 to 357.5	No	ns	0.1383
Male 20 vs. Male 10	36.5	-592.8 to 665.8	No	ns	0.851
Male 20 vs. Female 60	134.8	52.79 to 216.7	Yes	**	0.0084
Male 20 vs. Female 50	147	72.51 to 221.5	Yes	**	0.0049
Male 20 vs. Female 40	118.5	-46.94 to 283.9	No	ns	0.1326
Male 20 vs. Female 30	133	-150.1 to 416.1	No	ns	0.1487
Male 20 vs. Female 20	142	-628.7 to 912.7	No	ns	0.3076
Male 20 vs. Female 10	155.5	-66.53 to 377.5	No	ns	0.0716
Male 10 vs. Female 60	98.25	-275.7 to 472.2	No	ns	0.3598
Male 10 vs. Female 50	110.5	-346.6 to 567.6	No	ns	0.3232
Male 10 vs. Female 40	82	-143.2 to 307.2	No	ns	0.5425
Male 10 vs. Female 30	96.5	-247.0 to 440.0	No	ns	0.3807
Male 10 vs. Female 20	105.5	-269.6 to 480.6	No	ns	0.4436
Male 10 vs. Female 10	119	-637.7 to 875.7	No	ns	0.3396
Female 60 vs. Female 50	12.25	-62.52 to 87.02	No	ns	0.9982
Female 60 vs. Female 40	-16.25	-171.2 to 138.7	No	ns	0.9998
Female 60 vs. Female 30	-1.75	-178.9 to 175.4	No	ns	>0.9999
Female 60 vs. Female 20	7.25	-481.8 to 496.3	No	ns	>0.9999
Female 60 vs. Female 10	20.75	-60.81 to 102.3	No	ns	0.801
Female 50 vs. Female 40	-28.5	-187.3 to 130.3	No	ns	0.9798
Female 50 vs. Female 30	-14	-226.9 to 198.9	No	ns	0.9942
Female 50 vs. Female 20	-5	-649.3 to 639.3	No	ns	>0.9999
Female 50 vs. Female 10	8.5	-56.87 to 73.87	No	ns	0.9937
Female 40 vs. Female 30	14.5	-156.9 to 185.9	No	ns	>0.9999
Female 40 vs. Female 20	23.5	-245.0 to 292.0	No	ns	0.9991
Female 40 vs. Female 10	37	-138.1 to 212.1	No	ns	0.884
Female 30 vs. Female 20	9	-417.8 to 435.8	No	ns	>0.9999
Female 30 vs. Female 10	22.5	-480.3 to 525.3	No	ns	0.8664
Female 20 vs. Female 10	13.5	-860.8 to 887.8	No	ns	0.9991
8
Male 60 vs. Male 50	-25	-128.9 to 78.86	No	ns	0.8987
Male 60 vs. Male 40	-72.5	-165.7 to 20.70	No	ns	0.1121
Male 60 vs. Male 30	-24.5	-84.58 to 35.58	No	ns	0.4044
Male 60 vs. Male 20	-81.5	-226.8 to 63.76	No	ns	0.1314
Male 60 vs. Male 10	-50	-679.1 to 579.1	No	ns	0.67
Male 60 vs. Female 60	53.25	-19.72 to 126.2	No	ns	0.1455
Male 60 vs. Female 50	66.75	8.818 to 124.7	Yes	*	0.028
Male 60 vs. Female 40	35.25	-137.4 to 207.9	No	ns	0.9253
Male 60 vs. Female 30	49.5	-335.9 to 434.9	No	ns	0.5273
Male 60 vs. Female 20	56	-830.3 to 942.3	No	ns	0.7471
Male 60 vs. Female 10	70	30.81 to 109.2	Yes	**	0.0081
Male 50 vs. Male 40	-47.5	-153.3 to 58.25	No	ns	0.6113
Male 50 vs. Male 30	0.5	-105.4 to 106.4	No	ns	>0.9999
Male 50 vs. Male 20	-56.5	-167.5 to 54.45	No	ns	0.3522
Male 50 vs. Male 10	-25	-273.8 to 223.8	No	ns	0.9851
Male 50 vs. Female 60	78.25	-21.78 to 178.3	No	ns	0.1309
Male 50 vs. Female 50	91.75	-7.239 to 190.7	No	ns	0.0668
Male 50 vs. Female 40	60.25	-96.45 to 216.9	No	ns	0.6981
Male 50 vs. Female 30	74.5	-84.00 to 233.0	No	ns	0.3215
Male 50 vs. Female 20	81	-344.1 to 506.1	No	ns	0.5828
Male 50 vs. Female 10	95	-18.31 to 208.3	No	ns	0.0808
Male 40 vs. Male 30	48	-47.84 to 143.8	No	ns	0.3466
Male 40 vs. Male 20	-9	-113.8 to 95.80	No	ns	>0.9999
Male 40 vs. Male 10	22.5	-247.1 to 292.1	No	ns	0.9892
Male 40 vs. Female 60	125.8	33.27 to 218.2	Yes	*	0.012
Male 40 vs. Female 50	139.3	49.33 to 229.2	Yes	**	0.0074
Male 40 vs. Female 40	107.8	-49.11 to 264.6	No	ns	0.1857
Male 40 vs. Female 30	122	-41.79 to 285.8	No	ns	0.1042
Male 40 vs. Female 20	128.5	-334.6 to 591.6	No	ns	0.3353
Male 40 vs. Female 10	142.5	39.77 to 245.2	Yes	*	0.0196
Male 30 vs. Male 20	-57	-215.7 to 101.7	No	ns	0.2467
Male 30 vs. Male 10	-25.5	-653.6 to 602.6	No	ns	0.9365
Male 30 vs. Female 60	77.75	0.1654 to 155.3	Yes	*	0.0496
Male 30 vs. Female 50	91.25	25.72 to 156.8	Yes	*	0.0155
Male 30 vs. Female 40	59.75	-113.3 to 232.8	No	ns	0.5946
Male 30 vs. Female 30	74	-315.8 to 463.8	No	ns	0.3476
Male 30 vs. Female 20	80.5	-804.2 to 965.2	No	ns	0.5747
Male 30 vs. Female 10	94.5	-86.00 to 275.0	No	ns	0.0952
Male 20 vs. Male 10	31.5	-374.0 to 437.0	No	ns	0.9004
Male 20 vs. Female 60	134.8	36.84 to 232.7	Yes	*	0.0181
Male 20 vs. Female 50	148.3	47.17 to 249.3	Yes	*	0.0178
Male 20 vs. Female 40	116.8	-50.56 to 284.1	No	ns	0.1491
Male 20 vs. Female 30	131	-117.2 to 379.2	No	ns	0.141
Male 20 vs. Female 20	137.5	-604.3 to 879.3	No	ns	0.3346
Male 20 vs. Female 10	151.5	-170.0 to 473.0	No	ns	0.1116
Male 10 vs. Female 60	103.3	-227.5 to 434.0	No	ns	0.3038
Male 10 vs. Female 50	116.8	-286.0 to 519.5	No	ns	0.2742
Male 10 vs. Female 40	85.25	-125.5 to 296.0	No	ns	0.4918
Male 10 vs. Female 30	99.5	-209.8 to 408.8	No	ns	0.3378
Male 10 vs. Female 20	106	-302.5 to 514.5	No	ns	0.4591
Male 10 vs. Female 10	120	-590.3 to 830.3	No	ns	0.3171
Female 60 vs. Female 50	13.5	-60.75 to 87.75	No	ns	0.9959
Female 60 vs. Female 40	-18	-177.7 to 141.7	No	ns	0.9996
Female 60 vs. Female 30	-3.75	-191.9 to 184.4	No	ns	>0.9999
Female 60 vs. Female 20	2.75	-569.9 to 575.4	No	ns	>0.9999
Female 60 vs. Female 10	16.75	-65.29 to 98.79	No	ns	0.9052
Female 50 vs. Female 40	-31.5	-195.5 to 132.5	No	ns	0.9678
Female 50 vs. Female 30	-17.25	-246.7 to 212.2	No	ns	0.9813
Female 50 vs. Female 20	-10.75	-766.1 to 744.6	No	ns	>0.9999
Female 50 vs. Female 10	3.25	-62.13 to 68.63	No	ns	>0.9999
Female 40 vs. Female 30	14.25	-162.1 to 190.6	No	ns	>0.9999
Female 40 vs. Female 20	20.75	-273.9 to 315.4	No	ns	0.9998
Female 40 vs. Female 10	34.75	-145.6 to 215.1	No	ns	0.9191
Female 30 vs. Female 20	6.5	-464.0 to 477.0	No	ns	>0.9999
Female 30 vs. Female 10	20.5	-504.9 to 545.9	No	ns	0.9046
Female 20 vs. Female 10	14	-930.6 to 958.6	No	ns	0.9993
9
Male 60 vs. Male 50	-24.25	-130.8 to 82.32	No	ns	0.9256
Male 60 vs. Male 40	-72	-162.4 to 18.40	No	ns	0.1066
Male 60 vs. Male 30	-29	-164.0 to 106.0	No	ns	0.5786
Male 60 vs. Male 20	-79	-335.5 to 177.5	No	ns	0.2592
Male 60 vs. Male 10	-53	-644.0 to 538.0	No	ns	0.6302
Male 60 vs. Female 60	55	-22.50 to 132.5	No	ns	0.1595
Male 60 vs. Female 50	67.75	7.780 to 127.7	Yes	*	0.0302
Male 60 vs. Female 40	35.25	-142.2 to 212.7	No	ns	0.9363
Male 60 vs. Female 30	49.5	-378.8 to 477.8	No	ns	0.5732
Male 60 vs. Female 20	50.5	-600.8 to 701.8	No	ns	0.6881
Male 60 vs. Female 10	68	26.74 to 109.3	Yes	**	0.0085
Male 50 vs. Male 40	-47.75	-155.0 to 59.48	No	ns	0.6158
Male 50 vs. Male 30	-4.75	-118.1 to 108.6	No	ns	>0.9999
Male 50 vs. Male 20	-54.75	-192.0 to 82.47	No	ns	0.5037
Male 50 vs. Male 10	-28.75	-262.2 to 204.7	No	ns	0.969
Male 50 vs. Female 60	79.25	-24.45 to 182.9	No	ns	0.1434
Male 50 vs. Female 50	92	-10.15 to 194.1	No	ns	0.0744
Male 50 vs. Female 40	59.5	-102.2 to 221.2	No	ns	0.7358
Male 50 vs. Female 30	73.75	-102.7 to 250.2	No	ns	0.3782
Male 50 vs. Female 20	74.75	-188.5 to 338.0	No	ns	0.506
Male 50 vs. Female 10	92.25	-22.30 to 206.8	No	ns	0.0917
Male 40 vs. Male 30	43	-60.83 to 146.8	No	ns	0.5175
Male 40 vs. Male 20	-7	-145.1 to 131.1	No	ns	>0.9999
Male 40 vs. Male 10	19	-243.2 to 281.2	No	ns	0.9958
Male 40 vs. Female 60	127	34.16 to 219.8	Yes	*	0.0114
Male 40 vs. Female 50	139.8	51.24 to 228.3	Yes	**	0.0065
Male 40 vs. Female 40	107.3	-54.97 to 269.5	No	ns	0.204
Male 40 vs. Female 30	121.5	-68.43 to 311.4	No	ns	0.1362
Male 40 vs. Female 20	122.5	-176.8 to 421.8	No	ns	0.2403
Male 40 vs. Female 10	140	41.85 to 238.1	Yes	*	0.0172
Male 30 vs. Male 20	-50	-254.1 to 154.1	No	ns	0.476
Male 30 vs. Male 10	-24	-412.4 to 364.4	No	ns	0.9626
Male 30 vs. Female 60	84	-14.84 to 182.8	No	ns	0.0829
Male 30 vs. Female 50	96.75	-3.167 to 196.7	No	ns	0.0545
Male 30 vs. Female 40	64.25	-108.6 to 237.1	No	ns	0.5873
Male 30 vs. Female 30	78.5	-207.3 to 364.3	No	ns	0.3451
Male 30 vs. Female 20	79.5	-363.0 to 522.0	No	ns	0.4619
Male 30 vs. Female 10	97	-187.7 to 381.7	No	ns	0.1571
Male 20 vs. Male 10	26	-289.2 to 341.2	No	ns	0.9678
Male 20 vs. Female 60	134	-10.94 to 278.9	No	ns	0.0608
Male 20 vs. Female 50	146.8	-25.18 to 318.7	No	ns	0.0684
Male 20 vs. Female 40	114.3	-60.50 to 289.0	No	ns	0.1878
Male 20 vs. Female 30	128.5	-119.5 to 376.5	No	ns	0.1634
Male 20 vs. Female 20	129.5	-220.3 to 479.3	No	ns	0.2421
Male 20 vs. Female 10	147	-286.4 to 580.4	No	ns	0.157
Male 10 vs. Female 60	108	-190.6 to 406.6	No	ns	0.2688
Male 10 vs. Female 50	120.8	-251.7 to 493.2	No	ns	0.2499
Male 10 vs. Female 40	88.25	-119.5 to 296.0	No	ns	0.4669
Male 10 vs. Female 30	102.5	-194.3 to 399.3	No	ns	0.3237
Male 10 vs. Female 20	103.5	-219.6 to 426.6	No	ns	0.376
Male 10 vs. Female 10	121	-556.3 to 798.3	No	ns	0.3024
Female 60 vs. Female 50	12.75	-65.74 to 91.24	No	ns	0.9982
Female 60 vs. Female 40	-19.75	-183.9 to 144.4	No	ns	0.9994
Female 60 vs. Female 30	-5.5	-216.1 to 205.1	No	ns	>0.9999
Female 60 vs. Female 20	-4.5	-345.6 to 336.6	No	ns	>0.9999
Female 60 vs. Female 10	13	-71.62 to 97.62	No	ns	0.9837
Female 50 vs. Female 40	-32.5	-201.6 to 136.6	No	ns	0.9679
Female 50 vs. Female 30	-18.25	-282.5 to 246.0	No	ns	0.9824
Female 50 vs. Female 20	-17.25	-443.8 to 409.3	No	ns	0.9952
Female 50 vs. Female 10	0.25	-64.67 to 65.17	No	ns	>0.9999
Female 40 vs. Female 30	14.25	-171.9 to 200.4	No	ns	>0.9999
Female 40 vs. Female 20	15.25	-205.0 to 235.5	No	ns	>0.9999
Female 40 vs. Female 10	32.75	-151.6 to 217.1	No	ns	0.9483
Female 30 vs. Female 20	1	-319.3 to 321.3	No	ns	>0.9999
Female 30 vs. Female 10	18.5	-538.0 to 575.0	No	ns	0.9531
Female 20 vs. Female 10	17.5	-711.1 to 746.1	No	ns	0.9879
10
Male 60 vs. Male 50	-23.75	-130.6 to 83.11	No	ns	0.9395
Male 60 vs. Male 40	-74	-164.3 to 16.32	No	ns	0.0989
Male 60 vs. Male 30	-30.75	-145.1 to 83.64	No	ns	0.5196
Male 60 vs. Male 20	-84.25	-235.6 to 67.06	No	ns	0.1389
Male 60 vs. Male 10	-55.75	-599.6 to 488.1	No	ns	0.593
Male 60 vs. Female 60	56.25	-22.35 to 134.9	No	ns	0.1588
Male 60 vs. Female 50	68.25	10.02 to 126.5	Yes	*	0.0251
Male 60 vs. Female 40	33.25	-145.7 to 212.2	No	ns	0.9566
Male 60 vs. Female 30	47.75	-263.5 to 359.0	No	ns	0.5459
Male 60 vs. Female 20	49.75	-681.2 to 780.7	No	ns	0.746
Male 60 vs. Female 10	67.75	19.67 to 115.8	Yes	*	0.0191
Male 50 vs. Male 40	-50.25	-158.5 to 58.02	No	ns	0.5735
Male 50 vs. Male 30	-7	-119.8 to 105.8	No	ns	>0.9999
Male 50 vs. Male 20	-60.5	-178.6 to 57.57	No	ns	0.3447
Male 50 vs. Male 10	-32	-254.6 to 190.6	No	ns	0.9464
Male 50 vs. Female 60	80	-24.97 to 185.0	No	ns	0.1451
Male 50 vs. Female 50	92	-11.46 to 195.5	No	ns	0.0774
Male 50 vs. Female 40	57	-107.0 to 221.0	No	ns	0.7807
Male 50 vs. Female 30	71.5	-85.69 to 228.7	No	ns	0.358
Male 50 vs. Female 20	73.5	-243.5 to 390.5	No	ns	0.5769
Male 50 vs. Female 10	91.5	-27.73 to 210.7	No	ns	0.1012
Male 40 vs. Male 30	43.25	-58.49 to 145.0	No	ns	0.5012
Male 40 vs. Male 20	-10.25	-120.5 to 99.97	No	ns	0.9998
Male 40 vs. Male 10	18.25	-231.0 to 267.5	No	ns	0.9966
Male 40 vs. Female 60	130.3	36.39 to 224.1	Yes	*	0.0105
Male 40 vs. Female 50	142.3	53.36 to 231.1	Yes	**	0.0063
Male 40 vs. Female 40	107.3	-57.37 to 271.9	No	ns	0.2123
Male 40 vs. Female 30	121.8	-42.92 to 286.4	No	ns	0.1053
Male 40 vs. Female 20	123.8	-241.3 to 488.8	No	ns	0.2868
Male 40 vs. Female 10	141.8	39.17 to 244.3	Yes	*	0.0202
Male 30 vs. Male 20	-53.5	-209.1 to 102.1	No	ns	0.3309
Male 30 vs. Male 10	-25	-412.8 to 362.8	No	ns	0.9492
Male 30 vs. Female 60	87	-8.810 to 182.8	No	ns	0.0682
Male 30 vs. Female 50	99	4.440 to 193.6	Yes	*	0.0441
Male 30 vs. Female 40	64	-111.9 to 239.9	No	ns	0.5972
Male 30 vs. Female 30	78.5	-176.9 to 333.9	No	ns	0.3053
Male 30 vs. Female 20	80.5	-518.8 to 679.8	No	ns	0.509
Male 30 vs. Female 10	98.5	-217.7 to 414.7	No	ns	0.1757
Male 20 vs. Male 10	28.5	-319.7 to 376.7	No	ns	0.9272
Male 20 vs. Female 60	140.5	32.92 to 248.1	Yes	*	0.0216
Male 20 vs. Female 50	152.5	35.93 to 269.1	Yes	*	0.026
Male 20 vs. Female 40	117.5	-57.34 to 292.3	No	ns	0.1671
Male 20 vs. Female 30	132	-104.8 to 368.8	No	ns	0.135
Male 20 vs. Female 20	134	-362.7 to 630.7	No	ns	0.2848
Male 20 vs. Female 10	152	-214.2 to 518.2	No	ns	0.1314
Male 10 vs. Female 60	112	-167.9 to 391.9	No	ns	0.2413
Male 10 vs. Female 50	124	-244.3 to 492.3	No	ns	0.2349
Male 10 vs. Female 40	89	-115.8 to 293.8	No	ns	0.4574
Male 10 vs. Female 30	103.5	-188.1 to 395.1	No	ns	0.3002
Male 10 vs. Female 20	105.5	-248.1 to 459.1	No	ns	0.3986
Male 10 vs. Female 10	123.5	-558.9 to 805.9	No	ns	0.2967
Female 60 vs. Female 50	12	-67.18 to 91.18	No	ns	0.9988
Female 60 vs. Female 40	-23	-189.4 to 143.4	No	ns	0.9981
Female 60 vs. Female 30	-8.5	-185.7 to 168.7	No	ns	>0.9999
Female 60 vs. Female 20	-6.5	-415.6 to 402.6	No	ns	>0.9999
Female 60 vs. Female 10	11.5	-78.82 to 101.8	No	ns	0.9912
Female 50 vs. Female 40	-35	-207.7 to 137.7	No	ns	0.9535
Female 50 vs. Female 30	-20.5	-250.9 to 209.9	No	ns	0.956
Female 50 vs. Female 20	-18.5	-593.0 to 556.0	No	ns	0.9951
Female 50 vs. Female 10	-0.5	-67.13 to 66.13	No	ns	>0.9999
Female 40 vs. Female 30	14.5	-167.4 to 196.4	No	ns	>0.9999
Female 40 vs. Female 20	16.5	-228.6 to 261.6	No	ns	>0.9999
Female 40 vs. Female 10	34.5	-154.9 to 223.9	No	ns	0.9354
Female 30 vs. Female 20	2	-380.9 to 384.9	No	ns	>0.9999
Female 30 vs. Female 10	20	-512.6 to 552.6	No	ns	0.9099
Female 20 vs. Female 10	18	-814.2 to 850.2	No	ns	0.9912
11
Male 60 vs. Male 50	-22.5	-133.5 to 88.47	No	ns	0.9543
Male 60 vs. Male 40	-75.75	-168.1 to 16.65	No	ns	0.0963
Male 60 vs. Male 30	-34.25	-172.8 to 104.3	No	ns	0.4735
Male 60 vs. Male 20	-83.75	-236.1 to 68.55	No	ns	0.136
Male 60 vs. Male 10	-57.25	-472.3 to 357.8	No	ns	0.4855
Male 60 vs. Female 60	57.25	-23.60 to 138.1	No	ns	0.1569
Male 60 vs. Female 50	68	6.903 to 129.1	Yes	*	0.0324
Male 60 vs. Female 40	29.75	-148.9 to 208.4	No	ns	0.9739
Male 60 vs. Female 30	44.25	-397.5 to 486.0	No	ns	0.6314
Male 60 vs. Female 20	46.25	-649.3 to 741.8	No	ns	0.7503
Male 60 vs. Female 10	61.75	21.51 to 102.0	Yes	*	0.011
Male 50 vs. Male 40	-53.25	-163.5 to 57.02	No	ns	0.5315
Male 50 vs. Male 30	-11.75	-127.9 to 104.4	No	ns	0.9998
Male 50 vs. Male 20	-61.25	-179.0 to 56.49	No	ns	0.3361
Male 50 vs. Male 10	-34.75	-203.0 to 133.5	No	ns	0.8965
Male 50 vs. Female 60	79.75	-27.48 to 187.0	No	ns	0.1579
Male 50 vs. Female 50	90.5	-15.11 to 196.1	No	ns	0.089
Male 50 vs. Female 40	52.25	-110.3 to 214.8	No	ns	0.8413
Male 50 vs. Female 30	66.75	-107.8 to 241.3	No	ns	0.4581
Male 50 vs. Female 20	68.75	-208.5 to 346.0	No	ns	0.5919
Male 50 vs. Female 10	84.25	-34.33 to 202.8	No	ns	0.1277
Male 40 vs. Male 30	41.5	-63.19 to 146.2	No	ns	0.5587
Male 40 vs. Male 20	-8	-115.4 to 99.44	No	ns	>0.9999
Male 40 vs. Male 10	18.5	-161.1 to 198.1	No	ns	0.994
Male 40 vs. Female 60	133	37.97 to 228.0	Yes	*	0.0101
Male 40 vs. Female 50	143.8	53.74 to 233.8	Yes	**	0.0061
Male 40 vs. Female 40	105.5	-57.32 to 268.3	No	ns	0.2175
Male 40 vs. Female 30	120	-67.98 to 308.0	No	ns	0.1387
Male 40 vs. Female 20	122	-198.7 to 442.7	No	ns	0.2615
Male 40 vs. Female 10	137.5	37.61 to 237.4	Yes	*	0.0192
Male 30 vs. Male 20	-49.5	-201.3 to 102.3	No	ns	0.3672
Male 30 vs. Male 10	-23	-295.9 to 249.9	No	ns	0.9415
Male 30 vs. Female 60	91.5	-8.252 to 191.3	No	ns	0.0659
Male 30 vs. Female 50	102.3	2.887 to 201.6	Yes	*	0.0462
Male 30 vs. Female 40	64	-109.6 to 237.6	No	ns	0.5941
Male 30 vs. Female 30	78.5	-207.3 to 364.3	No	ns	0.3451
Male 30 vs. Female 20	80.5	-403.9 to 564.9	No	ns	0.4776
Male 30 vs. Female 10	96	-188.7 to 380.7	No	ns	0.159
Male 20 vs. Male 10	26.5	-238.9 to 291.9	No	ns	0.9057
Male 20 vs. Female 60	141	37.49 to 244.5	Yes	*	0.0182
Male 20 vs. Female 50	151.8	45.79 to 257.7	Yes	*	0.019
Male 20 vs. Female 40	113.5	-59.78 to 286.8	No	ns	0.178
Male 20 vs. Female 30	128	-149.7 to 405.7	No	ns	0.1704
Male 20 vs. Female 20	130	-329.7 to 589.7	No	ns	0.2729
Male 20 vs. Female 10	145.5	-158.9 to 449.9	No	ns	0.1057
Male 10 vs. Female 60	114.5	-79.73 to 308.7	No	ns	0.151
Male 10 vs. Female 50	125.3	-120.2 to 370.7	No	ns	0.1541
Male 10 vs. Female 40	87	-97.40 to 271.4	No	ns	0.4125
Male 10 vs. Female 30	101.5	-153.4 to 356.4	No	ns	0.2688
Male 10 vs. Female 20	103.5	-237.6 to 444.6	No	ns	0.3605
Male 10 vs. Female 10	119	-420.1 to 658.1	No	ns	0.2458
Female 60 vs. Female 50	10.75	-70.36 to 91.86	No	ns	0.9997
Female 60 vs. Female 40	-27.5	-191.9 to 136.9	No	ns	0.9926
Female 60 vs. Female 30	-13	-217.5 to 191.5	No	ns	0.9993
Female 60 vs. Female 20	-11	-369.6 to 347.6	No	ns	>0.9999
Female 60 vs. Female 10	4.5	-83.46 to 92.46	No	ns	>0.9999
Female 50 vs. Female 40	-38.25	-207.8 to 131.3	No	ns	0.9282
Female 50 vs. Female 30	-23.75	-283.4 to 235.9	No	ns	0.9407
Female 50 vs. Female 20	-21.75	-479.1 to 435.6	No	ns	0.985
Female 50 vs. Female 10	-6.25	-72.53 to 60.03	No	ns	0.9997
Female 40 vs. Female 30	14.5	-172.1 to 201.1	No	ns	>0.9999
Female 40 vs. Female 20	16.5	-213.2 to 246.2	No	ns	>0.9999
Female 40 vs. Female 10	32	-153.2 to 217.2	No	ns	0.9549
Female 30 vs. Female 20	2	-336.0 to 340.0	No	ns	>0.9999
Female 30 vs. Female 10	17.5	-539.0 to 574.0	No	ns	0.9625
Female 20 vs. Female 10	15.5	-747.3 to 778.3	No	ns	0.9952
12
Male 60 vs. Male 50	-22	-135.6 to 91.61	No	ns	0.9674
Male 60 vs. Male 40	-78.5	-168.3 to 11.27	No	ns	0.0796
Male 60 vs. Male 30	-34.5	-162.0 to 93.02	No	ns	0.4728
Male 60 vs. Male 20	-87.5	-215.0 to 40.02	No	ns	0.1017
Male 60 vs. Male 10	-61	-400.2 to 278.2	No	ns	0.4377
Male 60 vs. Female 60	56.25	-25.94 to 138.4	No	ns	0.1782
Male 60 vs. Female 50	68.75	7.385 to 130.1	Yes	*	0.031
Male 60 vs. Female 40	28	-157.5 to 213.5	No	ns	0.9861
Male 60 vs. Female 30	43	-252.8 to 338.8	No	ns	0.5858
Male 60 vs. Female 20	45	-590.4 to 680.4	No	ns	0.7459
Male 60 vs. Female 10	57.5	12.00 to 103.0	Yes	*	0.022
Male 50 vs. Male 40	-56.5	-168.7 to 55.75	No	ns	0.4837
Male 50 vs. Male 30	-12.5	-131.4 to 106.4	No	ns	0.9997
Male 50 vs. Male 20	-65.5	-184.4 to 53.42	No	ns	0.2942
Male 50 vs. Male 10	-39	-200.6 to 122.6	No	ns	0.8429
Male 50 vs. Female 60	78.25	-32.18 to 188.7	No	ns	0.1857
Male 50 vs. Female 50	90.75	-18.28 to 199.8	No	ns	0.098
Male 50 vs. Female 40	50	-119.3 to 219.3	No	ns	0.8876
Male 50 vs. Female 30	65	-86.51 to 216.5	No	ns	0.431
Male 50 vs. Female 20	67	-184.0 to 318.0	No	ns	0.5927
Male 50 vs. Female 10	79.5	-41.00 to 200.0	No	ns	0.1583
Male 40 vs. Male 30	44	-59.83 to 147.8	No	ns	0.4972
Male 40 vs. Male 20	-9	-112.8 to 94.83	No	ns	>0.9999
Male 40 vs. Male 10	17.5	-155.5 to 190.5	No	ns	0.9953
Male 40 vs. Female 60	134.8	39.89 to 229.6	Yes	**	0.0092
Male 40 vs. Female 50	147.3	58.59 to 235.9	Yes	**	0.005
Male 40 vs. Female 40	106.5	-63.88 to 276.9	No	ns	0.2348
Male 40 vs. Female 30	121.5	-36.30 to 279.3	No	ns	0.0968
Male 40 vs. Female 20	123.5	-175.8 to 422.8	No	ns	0.2371
Male 40 vs. Female 10	136	39.77 to 232.2	Yes	*	0.0169
Male 30 vs. Male 20	-53	-200.6 to 94.59	No	ns	0.3178
Male 30 vs. Male 10	-26.5	-286.8 to 233.8	No	ns	0.8932
Male 30 vs. Female 60	90.75	-9.717 to 191.2	No	ns	0.0693
Male 30 vs. Female 50	103.3	3.931 to 202.6	Yes	*	0.0449
Male 30 vs. Female 40	62.5	-118.8 to 243.8	No	ns	0.6459
Male 30 vs. Female 30	77.5	-158.9 to 313.9	No	ns	0.2967
Male 30 vs. Female 20	79.5	-363.0 to 522.0	No	ns	0.4619
Male 30 vs. Female 10	92	-131.6 to 315.6	No	ns	0.1492
Male 20 vs. Male 10	26.5	-233.8 to 286.8	No	ns	0.8932
Male 20 vs. Female 60	143.8	43.28 to 244.2	Yes	*	0.0148
Male 20 vs. Female 50	156.3	56.93 to 255.6	Yes	*	0.0138
Male 20 vs. Female 40	115.5	-65.81 to 296.8	No	ns	0.1881
Male 20 vs. Female 30	130.5	-105.9 to 366.9	No	ns	0.1332
Male 20 vs. Female 20	132.5	-310.0 to 575.0	No	ns	0.2527
Male 20 vs. Female 10	145	-78.55 to 368.6	No	ns	0.0828
Male 10 vs. Female 60	117.3	-64.34 to 298.8	No	ns	0.1312
Male 10 vs. Female 50	129.8	-101.5 to 361.0	No	ns	0.1351
Male 10 vs. Female 40	89	-98.66 to 276.7	No	ns	0.411
Male 10 vs. Female 30	104	-133.4 to 341.4	No	ns	0.2283
Male 10 vs. Female 20	106	-219.1 to 431.1	No	ns	0.328
Male 10 vs. Female 10	118.5	-381.2 to 618.2	No	ns	0.2303
Female 60 vs. Female 50	12.5	-70.18 to 95.18	No	ns	0.9989
Female 60 vs. Female 40	-28.25	-199.9 to 143.4	No	ns	0.9931
Female 60 vs. Female 30	-13.25	-177.4 to 150.9	No	ns	0.9989
Female 60 vs. Female 20	-11.25	-334.2 to 311.7	No	ns	>0.9999
Female 60 vs. Female 10	1.25	-87.04 to 89.54	No	ns	>0.9999
Female 50 vs. Female 40	-40.75	-218.3 to 136.8	No	ns	0.9182
Female 50 vs. Female 30	-25.75	-230.5 to 179.0	No	ns	0.892
Female 50 vs. Female 20	-23.75	-441.2 to 393.7	No	ns	0.9726
Female 50 vs. Female 10	-11.25	-76.56 to 54.06	No	ns	0.9817
Female 40 vs. Female 30	15	-169.8 to 199.8	No	ns	>0.9999
Female 40 vs. Female 20	17	-204.5 to 238.5	No	ns	>0.9999
Female 40 vs. Female 10	29.5	-162.1 to 221.1	No	ns	0.9774
Female 30 vs. Female 20	2	-330.8 to 334.8	No	ns	>0.9999
Female 30 vs. Female 10	14.5	-448.3 to 477.3	No	ns	0.9753
Female 20 vs. Female 10	12.5	-700.5 to 725.5	No	ns	0.9986
13
Male 60 vs. Male 50	-20.75	-134.8 to 93.31	No	ns	0.9745
Male 60 vs. Male 40	-79.75	-171.8 to 12.28	No	ns	0.0809
Male 60 vs. Male 30	-37.5	-160.7 to 85.71	No	ns	0.3921
Male 60 vs. Male 20	-88.5	-188.6 to 11.59	No	ns	0.0646
Male 60 vs. Male 10	-64	-411.9 to 283.9	No	ns	0.403
Male 60 vs. Female 60	57.75	-25.01 to 140.5	No	ns	0.1637
Male 60 vs. Female 50	67	6.713 to 127.3	Yes	*	0.0324
Male 60 vs. Female 40	27.25	-162.4 to 216.9	No	ns	0.9889
Male 60 vs. Female 30	42.5	-235.1 to 320.1	No	ns	0.5558
Male 60 vs. Female 20	43.5	-570.1 to 657.1	No	ns	0.7397
Male 60 vs. Female 10	57.5	15.72 to 99.28	Yes	*	0.0161
Male 50 vs. Male 40	-59	-171.3 to 53.33	No	ns	0.443
Male 50 vs. Male 30	-16.75	-134.1 to 100.6	No	ns	0.9962
Male 50 vs. Male 20	-67.75	-183.7 to 48.17	No	ns	0.2495
Male 50 vs. Male 10	-43.25	-199.7 to 113.2	No	ns	0.7684
Male 50 vs. Female 60	78.5	-31.54 to 188.5	No	ns	0.1818
Male 50 vs. Female 50	87.75	-20.88 to 196.4	No	ns	0.1084
Male 50 vs. Female 40	48	-123.8 to 219.8	No	ns	0.9105
Male 50 vs. Female 30	63.25	-79.35 to 205.8	No	ns	0.4233
Male 50 vs. Female 20	64.25	-169.1 to 297.6	No	ns	0.5988
Male 50 vs. Female 10	78.25	-42.70 to 199.2	No	ns	0.164
Male 40 vs. Male 30	42.25	-59.98 to 144.5	No	ns	0.527
Male 40 vs. Male 20	-8.75	-107.3 to 89.83	No	ns	>0.9999
Male 40 vs. Male 10	15.75	-148.3 to 179.8	No	ns	0.9978
Male 40 vs. Female 60	137.5	41.77 to 233.2	Yes	**	0.0088
Male 40 vs. Female 50	146.8	56.97 to 236.5	Yes	**	0.0055
Male 40 vs. Female 40	107	-65.99 to 280.0	No	ns	0.2417
Male 40 vs. Female 30	122.3	-21.44 to 265.9	No	ns	0.0777
Male 40 vs. Female 20	123.3	-147.3 to 393.8	No	ns	0.2155
Male 40 vs. Female 10	137.3	38.51 to 236.0	Yes	*	0.0183
Male 30 vs. Male 20	-51	-186.0 to 84.04	No	ns	0.2887
Male 30 vs. Male 10	-26.5	-281.9 to 228.9	No	ns	0.8793
Male 30 vs. Female 60	95.25	-2.091 to 192.6	No	ns	0.0537
Male 30 vs. Female 50	104.5	10.91 to 198.1	Yes	*	0.0365
Male 30 vs. Female 40	64.75	-120.1 to 249.6	No	ns	0.6234
Male 30 vs. Female 30	80	-139.5 to 299.5	No	ns	0.2567
Male 30 vs. Female 20	81	-344.3 to 506.3	No	ns	0.4308
Male 30 vs. Female 10	95	-141.1 to 331.1	No	ns	0.1397
Male 20 vs. Male 10	24.5	-249.0 to 298.0	No	ns	0.8964
Male 20 vs. Female 60	146.3	53.90 to 238.6	Yes	**	0.0096
Male 20 vs. Female 50	155.5	72.38 to 238.6	Yes	**	0.0067
Male 20 vs. Female 40	115.8	-70.50 to 302.0	No	ns	0.1933
Male 20 vs. Female 30	131	-102.2 to 364.2	No	ns	0.1246
Male 20 vs. Female 20	132	-356.6 to 620.6	No	ns	0.2474
Male 20 vs. Female 10	146	-36.60 to 328.6	No	ns	0.0638
Male 10 vs. Female 60	121.8	-50.88 to 294.4	No	ns	0.1109
Male 10 vs. Female 50	131	-90.01 to 352.0	No	ns	0.1245
Male 10 vs. Female 40	91.25	-97.05 to 279.6	No	ns	0.3931
Male 10 vs. Female 30	106.5	-121.5 to 334.5	No	ns	0.2033
Male 10 vs. Female 20	107.5	-201.8 to 416.8	No	ns	0.3011
Male 10 vs. Female 10	121.5	-372.3 to 615.3	No	ns	0.2205
Female 60 vs. Female 50	9.25	-73.22 to 91.72	No	ns	>0.9999
Female 60 vs. Female 40	-30.5	-205.0 to 144.0	No	ns	0.9891
Female 60 vs. Female 30	-15.25	-163.7 to 133.2	No	ns	0.9964
Female 60 vs. Female 20	-14.25	-309.8 to 281.3	No	ns	0.9994
Female 60 vs. Female 10	-0.25	-89.41 to 88.91	No	ns	>0.9999
Female 50 vs. Female 40	-39.75	-220.7 to 141.2	No	ns	0.9306
Female 50 vs. Female 30	-24.5	-207.2 to 158.2	No	ns	0.8931
Female 50 vs. Female 20	-23.5	-411.1 to 364.1	No	ns	0.9689
Female 50 vs. Female 10	-9.5	-74.15 to 55.15	No	ns	0.9923
Female 40 vs. Female 30	15.25	-169.8 to 200.3	No	ns	>0.9999
Female 40 vs. Female 20	16.25	-198.5 to 231.0	No	ns	>0.9999
Female 40 vs. Female 10	30.25	-165.2 to 225.7	No	ns	0.9756
Female 30 vs. Female 20	1	-320.0 to 322.0	No	ns	>0.9999
Female 30 vs. Female 10	15	-424.5 to 454.5	No	ns	0.9606
Female 20 vs. Female 10	14	-672.8 to 700.8	No	ns	0.9958
14
Male 60 vs. Male 50	-19	-132.5 to 94.53	No	ns	0.9859
Male 60 vs. Male 40	-81.25	-170.5 to 7.964	No	ns	0.0692
Male 60 vs. Male 30	-38.5	-168.7 to 91.68	No	ns	0.4063
Male 60 vs. Male 20	-90	-154.4 to -25.58	Yes	*	0.0193
Male 60 vs. Male 10	-66	-416.1 to 284.1	No	ns	0.4023
Male 60 vs. Female 60	58.75	-25.70 to 143.2	No	ns	0.1667
Male 60 vs. Female 50	70.75	11.54 to 130.0	Yes	*	0.0233
Male 60 vs. Female 40	26.25	-161.1 to 213.6	No	ns	0.9911
Male 60 vs. Female 30	42	-261.2 to 345.2	No	ns	0.5982
Male 60 vs. Female 20	43	-598.7 to 684.7	No	ns	0.7667
Male 60 vs. Female 10	54	7.028 to 101.0	Yes	*	0.0311
Male 50 vs. Male 40	-62.25	-174.0 to 49.52	No	ns	0.3831
Male 50 vs. Male 30	-19.5	-138.1 to 99.12	No	ns	0.99
Male 50 vs. Male 20	-71	-187.1 to 45.15	No	ns	0.21
Male 50 vs. Male 10	-47	-208.7 to 114.7	No	ns	0.7189
Male 50 vs. Female 60	77.75	-32.83 to 188.3	No	ns	0.192
Male 50 vs. Female 50	89.75	-19.14 to 198.6	No	ns	0.1006
Male 50 vs. Female 40	45.25	-125.2 to 215.7	No	ns	0.9313
Male 50 vs. Female 30	61	-90.49 to 212.5	No	ns	0.4815
Male 50 vs. Female 20	62	-189.6 to 313.6	No	ns	0.6472
Male 50 vs. Female 10	73	-46.13 to 192.1	No	ns	0.194
Male 40 vs. Male 30	42.75	-60.69 to 146.2	No	ns	0.5182
Male 40 vs. Male 20	-8.75	-102.1 to 84.62	No	ns	0.9999
Male 40 vs. Male 10	15.25	-158.5 to 189.0	No	ns	0.9982
Male 40 vs. Female 60	140	44.67 to 235.3	Yes	**	0.0078
Male 40 vs. Female 50	152	64.24 to 239.8	Yes	**	0.0042
Male 40 vs. Female 40	107.5	-64.34 to 279.3	No	ns	0.2326
Male 40 vs. Female 30	123.3	-35.07 to 281.6	No	ns	0.0938
Male 40 vs. Female 20	124.3	-177.3 to 425.8	No	ns	0.2355
Male 40 vs. Female 10	135.3	40.65 to 229.8	Yes	*	0.0159
Male 30 vs. Male 20	-51.5	-203.5 to 100.5	No	ns	0.2842
Male 30 vs. Male 10	-27.5	-287.8 to 232.8	No	ns	0.8793
Male 30 vs. Female 60	97.25	-4.038 to 198.5	No	ns	0.0571
Male 30 vs. Female 50	109.3	8.824 to 209.7	Yes	*	0.0399
Male 30 vs. Female 40	64.75	-118.0 to 247.5	No	ns	0.6215
Male 30 vs. Female 30	80.5	-155.9 to 316.9	No	ns	0.2808
Male 30 vs. Female 20	81.5	-361.0 to 524.0	No	ns	0.4497
Male 30 vs. Female 10	92.5	-101.8 to 286.8	No	ns	0.1395
Male 20 vs. Male 10	24	-352.9 to 400.9	No	ns	0.8921
Male 20 vs. Female 60	148.8	59.69 to 237.8	Yes	**	0.0081
Male 20 vs. Female 50	160.8	92.27 to 229.2	Yes	**	0.0023
Male 20 vs. Female 40	116.3	-72.04 to 304.5	No	ns	0.1881
Male 20 vs. Female 30	132	-193.2 to 457.2	No	ns	0.1611
Male 20 vs. Female 20	133	-516.8 to 782.8	No	ns	0.276
Male 20 vs. Female 10	144	48.07 to 239.9	Yes	*	0.0239
Male 10 vs. Female 60	124.8	-54.16 to 303.7	No	ns	0.1131
Male 10 vs. Female 50	136.8	-102.7 to 376.2	No	ns	0.1278
Male 10 vs. Female 40	92.25	-96.40 to 280.9	No	ns	0.3856
Male 10 vs. Female 30	108	-129.4 to 345.4	No	ns	0.2141
Male 10 vs. Female 20	109	-216.1 to 434.1	No	ns	0.3147
Male 10 vs. Female 10	120	-365.4 to 605.4	No	ns	0.2224
Female 60 vs. Female 50	12	-71.89 to 95.89	No	ns	0.9992
Female 60 vs. Female 40	-32.5	-205.1 to 140.1	No	ns	0.9836
Female 60 vs. Female 30	-16.75	-178.8 to 145.3	No	ns	0.9947
Female 60 vs. Female 20	-15.75	-331.8 to 300.3	No	ns	0.9989
Female 60 vs. Female 10	-4.75	-94.47 to 84.97	No	ns	>0.9999
Female 50 vs. Female 40	-44.5	-224.4 to 135.4	No	ns	0.881
Female 50 vs. Female 30	-28.75	-240.8 to 183.3	No	ns	0.8395
Female 50 vs. Female 20	-27.75	-461.6 to 406.1	No	ns	0.9437
Female 50 vs. Female 10	-16.75	-79.77 to 46.27	No	ns	0.8606
Female 40 vs. Female 30	15.75	-170.1 to 201.6	No	ns	>0.9999
Female 40 vs. Female 20	16.75	-205.1 to 238.6	No	ns	>0.9999
Female 40 vs. Female 10	27.75	-164.4 to 219.9	No	ns	0.9853
Female 30 vs. Female 20	1	-331.8 to 333.8	No	ns	>0.9999
Female 30 vs. Female 10	12	-434.9 to 458.9	No	ns	0.9913
Female 20 vs. Female 10	11	-692.4 to 714.4	No	ns	0.9995
Test details	Mean 1	Mean 2	Mean Diff.	SE of diff.	N1	N2	q	DF
0
Male 60 vs. Male 50	347	371.5	-24.5	20.35	4	4	1.702	4.218
Male 60 vs. Male 40	347	404	-57	18.65	4	4	4.322	4.477
Male 60 vs. Male 30	347	350	-3	10.42	4	2	0.4073	3.862
Male 60 vs. Male 20	347	389	-42	8.573	4	2	6.928	3.082
Male 60 vs. Male 10	347	370.5	-23.5	20.37	4	2	1.632	1.447
Male 60 vs. Female 60	347	296	51	12.7	4	4	5.678	5.939
Male 60 vs. Female 50	347	278.8	68.25	15.11	4	4	6.389	5.296
Male 60 vs. Female 40	347	295	52	24.57	4	4	2.993	3.804
Male 60 vs. Female 30	347	275	72	18.12	4	2	5.618	1.604
Male 60 vs. Female 20	347	267.5	79.5	22.2	4	2	5.065	1.361
Male 60 vs. Female 10	347	254	93	8.746	4	2	15.04	3.31
Male 50 vs. Male 40	371.5	404	-32.5	24.84	4	4	1.85	5.931
Male 50 vs. Male 30	371.5	350	21.5	19.44	4	2	1.564	3.547
Male 50 vs. Male 20	371.5	389	-17.5	18.51	4	2	1.337	3.018
Male 50 vs. Male 10	371.5	370.5	1	26.15	4	2	0.05407	2.998
Male 50 vs. Female 60	371.5	296	75.5	20.75	4	4	5.146	4.461
Male 50 vs. Female 50	371.5	278.8	92.75	22.3	4	4	5.881	5.264
Male 50 vs. Female 40	371.5	295	76.5	29.55	4	4	3.661	5.73
Male 50 vs. Female 30	371.5	275	96.5	24.45	4	2	5.582	3.42
Male 50 vs. Female 20	371.5	267.5	104	27.6	4	2	5.328	2.694
Male 50 vs. Female 10	371.5	254	117.5	18.59	4	2	8.937	3.069
Male 40 vs. Male 30	404	350	54	17.64	4	2	4.328	3.649
Male 40 vs. Male 20	404	389	15	16.62	4	2	1.276	3.022
Male 40 vs. Male 10	404	370.5	33.5	24.85	4	2	1.906	2.678
Male 40 vs. Female 60	404	296	108	19.08	4	4	8.004	4.753
Male 40 vs. Female 50	404	278.8	125.3	20.76	4	4	8.531	5.571
Male 40 vs. Female 40	404	295	109	28.4	4	4	5.427	5.451
Male 40 vs. Female 30	404	275	129	23.05	4	2	7.914	3.109
Male 40 vs. Female 20	404	267.5	136.5	26.37	4	2	7.319	2.397
Male 40 vs. Female 10	404	254	150	16.71	4	2	12.69	3.086
Male 30 vs. Male 20	350	389	-39	6.083	2	2	9.067	1.056
Male 30 vs. Male 10	350	370.5	-20.5	19.45	2	2	1.491	1.208
Male 30 vs. Female 60	350	296	54	11.17	2	4	6.835	3.969
Male 30 vs. Female 50	350	278.8	71.25	13.85	2	4	7.277	3.919
Male 30 vs. Female 40	350	295	55	23.82	2	4	3.266	3.374
Male 30 vs. Female 30	350	275	75	17.09	2	2	6.207	1.276
Male 30 vs. Female 20	350	267.5	82.5	21.36	2	2	5.462	1.17
Male 30 vs. Female 10	350	254	96	6.325	2	2	21.47	1.22
Male 20 vs. Male 10	389	370.5	18.5	18.53	2	2	1.412	1.006
Male 20 vs. Female 60	389	296	93	9.478	2	4	13.88	3.067
Male 20 vs. Female 50	389	278.8	110.3	12.52	2	4	12.45	3.038
Male 20 vs. Female 40	389	295	94	23.07	2	4	5.762	3.011
Male 20 vs. Female 30	389	275	114	16.03	2	2	10.06	1.008
Male 20 vs. Female 20	389	267.5	121.5	20.52	2	2	8.372	1.005
Male 20 vs. Female 10	389	254	135	2.236	2	2	85.38	1.471
Male 10 vs. Female 60	370.5	296	74.5	20.76	2	4	5.074	1.552
Male 10 vs. Female 50	370.5	278.8	91.75	22.32	2	4	5.815	1.98
Male 10 vs. Female 40	370.5	295	75.5	29.56	2	4	3.613	3.613
Male 10 vs. Female 30	370.5	275	95.5	24.46	2	2	5.522	1.959
Male 10 vs. Female 20	370.5	267.5	103	27.61	2	2	5.275	1.979
Male 10 vs. Female 10	370.5	254	116.5	18.61	2	2	8.854	1.023
Female 60 vs. Female 50	296	278.8	17.25	15.64	4	4	1.56	5.582
Female 60 vs. Female 40	296	295	1	24.9	4	4	0.05679	3.976
Female 60 vs. Female 30	296	275	21	18.57	4	2	1.599	1.744
Female 60 vs. Female 20	296	267.5	28.5	22.56	4	2	1.786	1.446
Female 60 vs. Female 10	296	254	42	9.635	4	2	6.165	3.256
Female 50 vs. Female 40	278.8	295	-16.25	26.21	4	4	0.8767	4.619
Female 50 vs. Female 30	278.8	275	3.75	20.29	4	2	0.2614	2.303
Female 50 vs. Female 20	278.8	267.5	11.25	24	4	2	0.6629	1.796
Female 50 vs. Female 10	278.8	254	24.75	12.64	4	2	2.769	3.15
Female 40 vs. Female 30	295	275	20	28.06	4	2	1.008	3.883
Female 40 vs. Female 20	295	267.5	27.5	30.85	4	2	1.261	3.345
Female 40 vs. Female 10	295	254	41	23.14	4	2	2.506	3.045
Female 30 vs. Female 20	275	267.5	7.5	26	2	2	0.4079	1.889
Female 30 vs. Female 10	275	254	21	16.12	2	2	1.842	1.031
Female 20 vs. Female 10	267.5	254	13.5	20.6	2	2	0.9269	1.019
1
Male 60 vs. Male 50	337.5	363.3	-25.75	19.48	4	4	1.87	3.964
Male 60 vs. Male 40	337.5	395.5	-58	17.98	4	4	4.563	4.151
Male 60 vs. Male 30	337.5	349	-11.5	10.85	4	2	1.499	2.741
Male 60 vs. Male 20	337.5	389.5	-52	9.798	4	2	7.506	3.354
Male 60 vs. Male 10	337.5	371.5	-34	15.36	4	2	3.13	1.63
Male 60 vs. Female 60	337.5	287.3	50.25	12.84	4	4	5.533	5.351
Male 60 vs. Female 50	337.5	271.3	66.25	13.81	4	4	6.783	5.039
Male 60 vs. Female 40	337.5	292.5	45	22.33	4	4	2.849	3.714
Male 60 vs. Female 30	337.5	275.5	62	18.97	4	2	4.621	1.368
Male 60 vs. Female 20	337.5	263	74.5	24.14	4	2	4.364	1.209
Male 60 vs. Female 10	337.5	257	80.5	8.874	4	2	12.83	3.905
Male 50 vs. Male 40	363.3	395.5	-32.25	24.39	4	4	1.87	5.947
Male 50 vs. Male 30	363.3	349	14.25	19.74	4	2	1.021	3.849
Male 50 vs. Male 20	363.3	389.5	-26.25	19.18	4	2	1.936	3.645
Male 50 vs. Male 10	363.3	371.5	-8.25	22.53	4	2	0.5177	3.762
Male 50 vs. Female 60	363.3	287.3	76	20.9	4	4	5.143	4.836
Male 50 vs. Female 50	363.3	271.3	92	21.51	4	4	6.049	5.146
Male 50 vs. Female 40	363.3	292.5	70.75	27.76	4	4	3.604	5.859
Male 50 vs. Female 30	363.3	275.5	87.75	25.14	4	2	4.937	3.092
Male 50 vs. Female 20	363.3	263	100.3	29.23	4	2	4.85	2.317
Male 50 vs. Female 10	363.3	257	106.3	18.72	4	2	8.025	3.418
Male 40 vs. Male 30	395.5	349	46.5	18.26	4	2	3.601	3.929
Male 40 vs. Male 20	395.5	389.5	6	17.65	4	2	0.4806	3.739
Male 40 vs. Male 10	395.5	371.5	24	21.25	4	2	1.597	3.553
Male 40 vs. Female 60	395.5	287.3	108.3	19.51	4	4	7.847	5.116
Male 40 vs. Female 50	395.5	271.3	124.3	20.16	4	4	8.715	5.425
Male 40 vs. Female 40	395.5	292.5	103	26.73	4	4	5.449	5.658
Male 40 vs. Female 30	395.5	275.5	120	23.99	4	2	7.073	2.809
Male 40 vs. Female 20	395.5	263	132.5	28.26	4	2	6.632	2.097
Male 40 vs. Female 10	395.5	257	138.5	17.16	4	2	11.42	3.492
Male 30 vs. Male 20	349	389.5	-40.5	10.31	2	2	5.557	1.92
Male 30 vs. Male 10	349	371.5	-22.5	15.69	2	2	2.028	1.625
Male 30 vs. Female 60	349	287.3	61.75	13.24	2	4	6.597	3.735
Male 30 vs. Female 50	349	271.3	77.75	14.18	2	4	7.754	3.903
Male 30 vs. Female 40	349	292.5	56.5	22.56	2	4	3.541	3.696
Male 30 vs. Female 30	349	275.5	73.5	19.24	2	2	5.402	1.4
Male 30 vs. Female 20	349	263	86	24.35	2	2	4.994	1.238
Male 30 vs. Female 10	349	257	92	9.434	2	2	13.79	1.678
Male 20 vs. Male 10	389.5	371.5	18	14.98	2	2	1.699	1.44
Male 20 vs. Female 60	389.5	287.3	102.3	12.39	2	4	11.67	3.986
Male 20 vs. Female 50	389.5	271.3	118.3	13.39	2	4	12.49	3.996
Male 20 vs. Female 40	389.5	292.5	97	22.08	2	4	6.214	3.502
Male 20 vs. Female 30	389.5	275.5	114	18.67	2	2	8.636	1.271
Male 20 vs. Female 20	389.5	263	126.5	23.9	2	2	7.485	1.159
Male 20 vs. Female 10	389.5	257	132.5	8.201	2	2	22.85	1.877
Male 10 vs. Female 60	371.5	287.3	84.25	17.13	2	4	6.955	2.307
Male 10 vs. Female 50	371.5	271.3	100.3	17.87	2	4	7.934	2.583
Male 10 vs. Female 40	371.5	292.5	79	25.05	2	4	4.461	3.965
Male 10 vs. Female 30	371.5	275.5	96	22.1	2	2	6.143	1.879
Male 10 vs. Female 20	371.5	263	108.5	26.67	2	2	5.754	1.616
Male 10 vs. Female 10	371.5	257	114.5	14.4	2	2	11.25	1.269
Female 60 vs. Female 50	287.3	271.3	16	15.76	4	4	1.436	5.936
Female 60 vs. Female 40	287.3	292.5	-5.25	23.59	4	4	0.3148	4.411
Female 60 vs. Female 30	287.3	275.5	11.75	20.43	4	2	0.8133	1.78
Female 60 vs. Female 20	287.3	263	24.25	25.3	4	2	1.355	1.443
Female 60 vs. Female 10	287.3	257	30.25	11.67	4	2	3.665	3.908
Female 50 vs. Female 40	271.3	292.5	-21.25	24.13	4	4	1.246	4.688
Female 50 vs. Female 30	271.3	275.5	-4.25	21.05	4	2	0.2855	1.964
Female 50 vs. Female 20	271.3	263	8.25	25.81	4	2	0.4521	1.551
Female 50 vs. Female 10	271.3	257	14.25	12.73	4	2	1.583	3.814
Female 40 vs. Female 30	292.5	275.5	17	27.41	4	2	0.8771	3.532
Female 40 vs. Female 20	292.5	263	29.5	31.21	4	2	1.337	2.743
Female 40 vs. Female 10	292.5	257	35.5	21.68	4	2	2.316	3.315
Female 30 vs. Female 20	275.5	263	12.5	28.9	2	2	0.6117	1.867
Female 30 vs. Female 10	275.5	257	18.5	18.2	2	2	1.438	1.162
Female 20 vs. Female 10	263	257	6	23.54	2	2	0.3605	1.094
2
Male 60 vs. Male 50	335.5	362.5	-27	19.27	4	4	1.981	4.351
Male 60 vs. Male 40	335.5	395.3	-59.75	17.84	4	4	4.736	4.602
Male 60 vs. Male 30	335.5	352.5	-17	11.3	4	2	2.128	3.351
Male 60 vs. Male 20	335.5	396.5	-61	10.66	4	2	8.091	3.707
Male 60 vs. Male 10	335.5	377.5	-42	14.27	4	2	4.162	2.162
Male 60 vs. Female 60	335.5	285	50.5	14.05	4	4	5.083	5.574
Male 60 vs. Female 50	335.5	269.8	65.75	14.44	4	4	6.44	5.459
Male 60 vs. Female 40	335.5	292.5	43	22.13	4	4	2.748	3.995
Male 60 vs. Female 30	335.5	275.5	60	18.54	4	2	4.577	1.558
Male 60 vs. Female 20	335.5	266	69.5	26.39	4	2	3.724	1.236
Male 60 vs. Female 10	335.5	260.5	75	9.574	4	2	11.08	3.982
Male 50 vs. Male 40	362.5	395.3	-32.75	23.39	4	4	1.98	5.944
Male 50 vs. Male 30	362.5	352.5	10	18.88	4	2	0.7492	3.827
Male 50 vs. Male 20	362.5	396.5	-34	18.5	4	2	2.599	3.685
Male 50 vs. Male 10	362.5	377.5	-15	20.79	4	2	1.02	3.934
Male 50 vs. Female 60	362.5	285	77.5	20.64	4	4	5.31	5.142
Male 50 vs. Female 50	362.5	269.8	92.75	20.91	4	4	6.274	5.267
Male 50 vs. Female 40	362.5	292.5	70	26.8	4	4	3.693	5.842
Male 50 vs. Female 30	362.5	275.5	87	23.92	4	2	5.143	3.146
Male 50 vs. Female 20	362.5	266	96.5	30.42	4	2	4.487	2.034
Male 50 vs. Female 10	362.5	260.5	102	17.9	4	2	8.06	3.372
Male 40 vs. Male 30	395.3	352.5	42.75	17.41	4	2	3.472	3.913
Male 40 vs. Male 20	395.3	396.5	-1.25	17	4	2	0.104	3.782
Male 40 vs. Male 10	395.3	377.5	17.75	19.47	4	2	1.289	3.802
Male 40 vs. Female 60	395.3	285	110.3	19.31	4	4	8.074	5.429
Male 40 vs. Female 50	395.3	269.8	125.5	19.59	4	4	9.058	5.546
Male 40 vs. Female 40	395.3	292.5	102.8	25.79	4	4	5.634	5.626
Male 40 vs. Female 30	395.3	275.5	119.8	22.78	4	2	7.433	2.854
Male 40 vs. Female 20	395.3	266	129.3	29.53	4	2	6.19	1.85
Male 40 vs. Female 10	395.3	260.5	134.8	16.34	4	2	11.66	3.443
Male 30 vs. Male 20	352.5	396.5	-44	9.925	2	2	6.27	1.96
Male 30 vs. Male 10	352.5	377.5	-25	13.73	2	2	2.575	1.72
Male 30 vs. Female 60	352.5	285	67.5	13.5	2	4	7.071	3.928
Male 30 vs. Female 50	352.5	269.8	82.75	13.9	2	4	8.417	3.964
Male 30 vs. Female 40	352.5	292.5	60	21.79	2	4	3.895	3.662
Male 30 vs. Female 30	352.5	275.5	77	18.12	2	2	6.008	1.396
Male 30 vs. Female 20	352.5	266	86.5	26.1	2	2	4.687	1.179
Male 30 vs. Female 10	352.5	260.5	92	8.746	2	2	14.88	1.637
Male 20 vs. Male 10	396.5	377.5	19	13.21	2	2	2.034	1.58
Male 20 vs. Female 60	396.5	285	111.5	12.97	2	4	12.16	4
Male 20 vs. Female 50	396.5	269.8	126.8	13.39	2	4	13.39	3.996
Male 20 vs. Female 40	396.5	292.5	104	21.46	2	4	6.853	3.529
Male 20 vs. Female 30	396.5	275.5	121	17.73	2	2	9.649	1.303
Male 20 vs. Female 20	396.5	266	130.5	25.83	2	2	7.145	1.135
Male 20 vs. Female 10	396.5	260.5	136	7.906	2	2	24.33	1.78
Male 10 vs. Female 60	377.5	285	92.5	16.07	2	4	8.14	2.927
Male 10 vs. Female 50	377.5	269.8	107.8	16.41	2	4	9.285	3.054
Male 10 vs. Female 40	377.5	292.5	85	23.47	2	4	5.123	3.998
Male 10 vs. Female 30	377.5	275.5	102	20.11	2	2	7.172	1.786
Male 10 vs. Female 20	377.5	266	111.5	27.52	2	2	5.73	1.405
Male 10 vs. Female 10	377.5	260.5	117	12.35	2	2	13.4	1.299
Female 60 vs. Female 50	285	269.8	15.25	16.22	4	4	1.33	5.989
Female 60 vs. Female 40	285	292.5	-7.5	23.33	4	4	0.4546	4.657
Female 60 vs. Female 30	285	275.5	9.5	19.96	4	2	0.6732	1.997
Female 60 vs. Female 20	285	266	19	27.4	4	2	0.9805	1.425
Female 60 vs. Female 10	285	260.5	24.5	12.09	4	2	2.865	3.751
Female 50 vs. Female 40	269.8	292.5	-22.75	23.57	4	4	1.365	4.775
Female 50 vs. Female 30	269.8	275.5	-5.75	20.23	4	2	0.4019	2.084
Female 50 vs. Female 20	269.8	266	3.75	27.61	4	2	0.1921	1.463
Female 50 vs. Female 10	269.8	260.5	9.25	12.54	4	2	1.043	3.709
Female 40 vs. Female 30	292.5	275.5	17	26.28	4	2	0.9148	3.601
Female 40 vs. Female 20	292.5	266	26.5	32.3	4	2	1.16	2.425
Female 40 vs. Female 10	292.5	260.5	32	20.94	4	2	2.161	3.274
Female 30 vs. Female 20	275.5	266	9.5	29.95	2	2	0.4485	1.732
Female 30 vs. Female 10	275.5	260.5	15	17.1	2	2	1.24	1.148
Female 20 vs. Female 10	266	260.5	5.5	25.4	2	2	0.3062	1.065
3
Male 60 vs. Male 50	334.3	361.8	-27.5	18.99	4	4	2.048	3.864
Male 60 vs. Male 40	334.3	397	-62.75	16.61	4	4	5.344	4.161
Male 60 vs. Male 30	334.3	348.5	-14.25	10.12	4	2	1.991	2.709
Male 60 vs. Male 20	334.3	394.5	-60.25	14.23	4	2	5.988	1.632
Male 60 vs. Male 10	334.3	375	-40.75	16.47	4	2	3.499	1.433
Male 60 vs. Female 60	334.3	284	50.25	13.13	4	4	5.412	4.938
Male 60 vs. Female 50	334.3	269.8	64.5	12.36	4	4	7.379	5.191
Male 60 vs. Female 40	334.3	291	43.25	23.61	4	4	2.591	3.538
Male 60 vs. Female 30	334.3	272.5	61.75	16.93	4	2	5.159	1.405
Male 60 vs. Female 20	334.3	271.5	62.75	23.5	4	2	3.775	1.188
Male 60 vs. Female 10	334.3	258.5	75.75	6.818	4	2	15.71	3.032
Male 50 vs. Male 40	361.8	397	-35.25	23.32	4	4	2.138	5.858
Male 50 vs. Male 30	361.8	348.5	13.25	19.25	4	2	0.9735	3.804
Male 50 vs. Male 20	361.8	394.5	-32.75	21.69	4	2	2.135	3.861
Male 50 vs. Male 10	361.8	375	-13.25	23.22	4	2	0.8069	3.481
Male 50 vs. Female 60	361.8	284	77.75	20.99	4	4	5.24	5.075
Male 50 vs. Female 50	361.8	269.8	92	20.51	4	4	6.343	4.825
Male 50 vs. Female 40	361.8	291	70.75	28.73	4	4	3.483	5.677
Male 50 vs. Female 30	361.8	272.5	89.25	23.55	4	2	5.36	3.392
Male 50 vs. Female 20	361.8	271.5	90.25	28.64	4	2	4.456	2.328
Male 50 vs. Female 10	361.8	258.5	103.3	17.73	4	2	8.234	3.005
Male 40 vs. Male 30	397	348.5	48.5	16.9	4	2	4.058	3.941
Male 40 vs. Male 20	397	394.5	2.5	19.64	4	2	0.18	3.545
Male 40 vs. Male 10	397	375	22	21.32	4	2	1.459	3.03
Male 40 vs. Female 60	397	284	113	18.86	4	4	8.474	5.533
Male 40 vs. Female 50	397	269.8	127.3	18.33	4	4	9.817	5.292
Male 40 vs. Female 40	397	291	106	27.22	4	4	5.508	5.242
Male 40 vs. Female 30	397	272.5	124.5	21.67	4	2	8.124	2.931
Male 40 vs. Female 20	397	271.5	125.5	27.12	4	2	6.543	1.977
Male 40 vs. Female 10	397	258.5	138.5	15.16	4	2	12.92	3.007
Male 30 vs. Male 20	348.5	394.5	-46	14.58	2	2	4.463	1.637
Male 30 vs. Male 10	348.5	375	-26.5	16.77	2	2	2.235	1.471
Male 30 vs. Female 60	348.5	284	64.5	13.51	2	4	6.754	3.929
Male 30 vs. Female 50	348.5	269.8	78.75	12.76	2	4	8.728	3.814
Male 30 vs. Female 40	348.5	291	57.5	23.82	2	4	3.414	3.567
Male 30 vs. Female 30	348.5	272.5	76	17.22	2	2	6.242	1.444
Male 30 vs. Female 20	348.5	271.5	77	23.72	2	2	4.591	1.22
Male 30 vs. Female 10	348.5	258.5	90	7.517	2	2	16.93	1.009
Male 20 vs. Male 10	394.5	375	19.5	19.53	2	2	1.412	1.937
Male 20 vs. Female 60	394.5	284	110.5	16.81	2	4	9.299	2.684
Male 20 vs. Female 50	394.5	269.8	124.8	16.21	2	4	10.88	2.449
Male 20 vs. Female 40	394.5	291	103.5	25.83	2	4	5.666	3.995
Male 20 vs. Female 30	394.5	272.5	122	19.91	2	2	8.665	1.914
Male 20 vs. Female 20	394.5	271.5	123	25.74	2	2	6.758	1.564
Male 20 vs. Female 10	394.5	258.5	136	12.51	2	2	15.37	1.003
Male 10 vs. Female 60	375	284	91	18.74	2	4	6.868	2.205
Male 10 vs. Female 50	375	269.8	105.3	18.21	2	4	8.174	2.02
Male 10 vs. Female 40	375	291	84	27.13	2	4	4.378	3.935
Male 10 vs. Female 30	375	272.5	102.5	21.57	2	2	6.72	1.998
Male 10 vs. Female 20	375	271.5	103.5	27.04	2	2	5.413	1.742
Male 10 vs. Female 10	375	258.5	116.5	15.01	2	2	10.98	1.002
Female 60 vs. Female 50	284	269.8	14.25	15.26	4	4	1.321	5.958
Female 60 vs. Female 40	284	291	-7	25.25	4	4	0.3921	4.396
Female 60 vs. Female 30	284	272.5	11.5	19.14	4	2	0.8496	2.13
Female 60 vs. Female 20	284	271.5	12.5	25.15	4	2	0.7029	1.529
Female 60 vs. Female 10	284	258.5	25.5	11.24	4	2	3.207	3.012
Female 50 vs. Female 40	269.8	291	-21.25	24.85	4	4	1.209	4.199
Female 50 vs. Female 30	269.8	272.5	-2.75	18.62	4	2	0.2088	1.956
Female 50 vs. Female 20	269.8	271.5	-1.75	24.76	4	2	0.09997	1.444
Female 50 vs. Female 10	269.8	258.5	11.25	10.34	4	2	1.539	3.014
Female 40 vs. Female 30	291	272.5	18.5	27.41	4	2	0.9544	3.899
Female 40 vs. Female 20	291	271.5	19.5	31.9	4	2	0.8646	3.014
Female 40 vs. Female 10	291	258.5	32.5	22.61	4	2	2.032	3.003
Female 30 vs. Female 20	272.5	271.5	1	27.32	2	2	0.05176	1.775
Female 30 vs. Female 10	272.5	258.5	14	15.51	2	2	1.277	1.002
Female 20 vs. Female 10	271.5	258.5	13	22.51	2	2	0.8169	1.001
4
Male 60 vs. Male 50	333.8	360	-26.25	18.68	4	4	1.987	3.737
Male 60 vs. Male 40	333.8	398.3	-64.5	16.4	4	4	5.562	3.982
Male 60 vs. Male 30	333.8	353	-19.25	10.14	4	2	2.686	2.296
Male 60 vs. Male 20	333.8	403	-69.25	10.94	4	2	8.95	2.03
Male 60 vs. Male 10	333.8	378	-44.25	15.32	4	2	4.085	1.416
Male 60 vs. Female 60	333.8	284	49.75	12.78	4	4	5.504	4.7
Male 60 vs. Female 50	333.8	269.5	64.25	11.77	4	4	7.721	5.024
Male 60 vs. Female 40	333.8	291.3	42.5	24.33	4	4	2.471	3.418
Male 60 vs. Female 30	333.8	273.5	60.25	14.87	4	2	5.732	1.448
Male 60 vs. Female 20	333.8	273.5	60.25	24.31	4	2	3.505	1.143
Male 60 vs. Female 10	333.8	264.5	69.25	7.68	4	2	12.75	3.822
Male 50 vs. Male 40	360	398.3	-38.25	23.25	4	4	2.327	5.871
Male 50 vs. Male 30	360	353	7	19.35	4	2	0.5117	3.871
Male 50 vs. Male 20	360	403	-43	19.78	4	2	3.074	3.961
Male 50 vs. Male 10	360	378	-18	22.5	4	2	1.131	3.636
Male 50 vs. Female 60	360	284	76	20.86	4	4	5.153	5.075
Male 50 vs. Female 50	360	269.5	90.5	20.25	4	4	6.32	4.748
Male 50 vs. Female 40	360	291.3	68.75	29.38	4	4	3.309	5.561
Male 50 vs. Female 30	360	273.5	86.5	22.19	4	2	5.512	3.715
Male 50 vs. Female 20	360	273.5	86.5	29.37	4	2	4.165	2.207
Male 50 vs. Female 10	360	264.5	95.5	18.18	4	2	7.428	3.361
Male 40 vs. Male 30	398.3	353	45.25	17.15	4	2	3.731	3.978
Male 40 vs. Male 20	398.3	403	-4.75	17.64	4	2	0.3808	3.998
Male 40 vs. Male 10	398.3	378	20.25	20.65	4	2	1.387	3.239
Male 40 vs. Female 60	398.3	284	114.3	18.84	4	4	8.577	5.512
Male 40 vs. Female 50	398.3	269.5	128.8	18.17	4	4	10.02	5.189
Male 40 vs. Female 40	398.3	291.3	107	27.99	4	4	5.407	5.129
Male 40 vs. Female 30	398.3	273.5	124.8	20.31	4	2	8.687	3.344
Male 40 vs. Female 20	398.3	273.5	124.8	27.97	4	2	6.307	1.898
Male 40 vs. Female 10	398.3	264.5	133.8	15.83	4	2	11.95	3.47
Male 30 vs. Male 20	353	403	-50	12.04	2	2	5.872	1.973
Male 30 vs. Male 10	353	378	-25	16.12	2	2	2.193	1.59
Male 30 vs. Female 60	353	284	69	13.74	2	4	7.104	3.837
Male 30 vs. Female 50	353	269.5	83.5	12.8	2	4	9.228	3.617
Male 30 vs. Female 40	353	291.3	61.75	24.84	2	4	3.516	3.59
Male 30 vs. Female 30	353	273.5	79.5	15.69	2	2	7.165	1.625
Male 30 vs. Female 20	353	273.5	79.5	24.82	2	2	4.529	1.229
Male 30 vs. Female 10	353	264.5	88.5	9.179	2	2	13.64	1.575
Male 20 vs. Male 10	403	378	25	16.64	2	2	2.124	1.706
Male 20 vs. Female 60	403	284	119	14.34	2	4	11.73	3.602
Male 20 vs. Female 50	403	269.5	133.5	13.44	2	4	14.04	3.308
Male 20 vs. Female 40	403	291.3	111.8	25.18	2	4	6.276	3.705
Male 20 vs. Female 30	403	273.5	129.5	16.22	2	2	11.29	1.742
Male 20 vs. Female 20	403	273.5	129.5	25.16	2	2	7.278	1.287
Male 20 vs. Female 10	403	264.5	138.5	10.06	2	2	19.47	1.471
Male 10 vs. Female 60	378	284	94	17.91	2	4	7.424	2.359
Male 10 vs. Female 50	378	269.5	108.5	17.2	2	4	8.922	2.096
Male 10 vs. Female 40	378	291.3	86.75	27.37	2	4	4.483	3.997
Male 10 vs. Female 30	378	273.5	104.5	19.45	2	2	7.599	1.997
Male 10 vs. Female 20	378	273.5	104.5	27.35	2	2	5.403	1.63
Male 10 vs. Female 10	378	264.5	113.5	14.71	2	2	10.92	1.204
Female 60 vs. Female 50	284	269.5	14.5	14.98	4	4	1.369	5.927
Female 60 vs. Female 40	284	291.3	-7.25	26.03	4	4	0.3938	4.287
Female 60 vs. Female 30	284	273.5	10.5	17.52	4	2	0.8476	2.453
Female 60 vs. Female 20	284	273.5	10.5	26.02	4	2	0.5707	1.477
Female 60 vs. Female 10	284	264.5	19.5	12.04	4	2	2.291	3.756
Female 50 vs. Female 40	269.5	291.3	-21.75	25.55	4	4	1.204	4.048
Female 50 vs. Female 30	269.5	273.5	-4	16.79	4	2	0.3369	2.177
Female 50 vs. Female 20	269.5	273.5	-4	25.53	4	2	0.2215	1.379
Female 50 vs. Female 10	269.5	264.5	5	10.95	4	2	0.6455	3.864
Female 40 vs. Female 30	291.3	273.5	17.75	27.12	4	2	0.9257	4
Female 40 vs. Female 20	291.3	273.5	17.75	33.25	4	2	0.755	3.002
Female 40 vs. Female 10	291.3	264.5	26.75	23.94	4	2	1.58	3.211
Female 30 vs. Female 20	273.5	273.5	0	27.1	2	2	0	1.595
Female 30 vs. Female 10	273.5	264.5	9	14.23	2	2	0.8944	1.22
Female 20 vs. Female 10	273.5	264.5	9	23.93	2	2	0.5319	1.073
5
Male 60 vs. Male 50	333.5	359.5	-26	18.66	4	4	1.97	3.726
Male 60 vs. Male 40	333.5	399.3	-65.75	15.92	4	4	5.842	4.029
Male 60 vs. Male 30	333.5	358	-24.5	11.75	4	2	2.949	1.819
Male 60 vs. Male 20	333.5	407.5	-74	9.713	4	2	10.77	2.44
Male 60 vs. Male 10	333.5	382	-48.5	13.49	4	2	5.083	1.562
Male 60 vs. Female 60	333.5	282.3	51.25	13.52	4	4	5.361	4.477
Male 60 vs. Female 50	333.5	268	65.5	11.13	4	4	8.321	5.224
Male 60 vs. Female 40	333.5	292	41.5	24.79	4	4	2.367	3.395
Male 60 vs. Female 30	333.5	275.5	58	15.76	4	2	5.205	1.38
Male 60 vs. Female 20	333.5	272.5	61	28.18	4	2	3.061	1.102
Male 60 vs. Female 10	333.5	263	70.5	6.862	4	2	14.53	3.927
Male 50 vs. Male 40	359.5	399.3	-39.75	22.92	4	4	2.452	5.81
Male 50 vs. Male 30	359.5	358	1.5	20.25	4	2	0.1047	3.999
Male 50 vs. Male 20	359.5	407.5	-48	19.14	4	2	3.546	3.811
Male 50 vs. Male 10	359.5	382	-22.5	21.31	4	2	1.493	3.906
Male 50 vs. Female 60	359.5	282.3	77.25	21.33	4	4	5.122	5.299
Male 50 vs. Female 50	359.5	268	91.5	19.9	4	4	6.502	4.542
Male 50 vs. Female 40	359.5	292	67.5	29.78	4	4	3.206	5.504
Male 50 vs. Female 30	359.5	275.5	84	22.81	4	2	5.207	3.551
Male 50 vs. Female 20	359.5	272.5	87	32.66	4	2	3.768	1.883
Male 50 vs. Female 10	359.5	263	96.5	17.87	4	2	7.638	3.169
Male 40 vs. Male 30	399.3	358	41.25	17.75	4	2	3.286	3.906
Male 40 vs. Male 20	399.3	407.5	-8.25	16.48	4	2	0.7081	3.961
Male 40 vs. Male 10	399.3	382	17.25	18.95	4	2	1.287	3.567
Male 40 vs. Female 60	399.3	282.3	117	18.97	4	4	8.721	5.778
Male 40 vs. Female 50	399.3	268	131.3	17.35	4	4	10.7	5.064
Male 40 vs. Female 40	399.3	292	107.3	28.14	4	4	5.39	4.966
Male 40 vs. Female 30	399.3	275.5	123.8	20.63	4	2	8.484	3.035
Male 40 vs. Female 20	399.3	272.5	126.8	31.17	4	2	5.751	1.607
Male 40 vs. Female 10	399.3	263	136.3	14.97	4	2	12.87	3.239
Male 30 vs. Male 20	358	407.5	-49.5	12.5	2	2	5.6	1.855
Male 30 vs. Male 10	358	382	-24	15.62	2	2	2.173	1.937
Male 30 vs. Female 60	358	282.3	75.75	15.64	2	4	6.848	3.527
Male 30 vs. Female 50	358	268	90	13.63	2	4	9.337	2.773
Male 30 vs. Female 40	358	292	66	26.01	2	4	3.589	3.789
Male 30 vs. Female 30	358	275.5	82.5	17.61	2	2	6.624	1.776
Male 30 vs. Female 20	358	272.5	85.5	29.26	2	2	4.132	1.26
Male 30 vs. Female 10	358	263	95	10.44	2	2	12.87	1.179
Male 20 vs. Male 10	407.5	382	25.5	14.15	2	2	2.548	1.678
Male 20 vs. Female 60	407.5	282.3	125.3	14.18	2	4	12.49	3.981
Male 20 vs. Female 50	407.5	268	139.5	11.92	2	4	16.55	3.592
Male 20 vs. Female 40	407.5	292	115.5	25.15	2	4	6.494	3.514
Male 20 vs. Female 30	407.5	275.5	132	16.32	2	2	11.44	1.499
Male 20 vs. Female 20	407.5	272.5	135	28.5	2	2	6.698	1.148
Male 20 vs. Female 10	407.5	263	144.5	8.078	2	2	25.3	1.312
Male 10 vs. Female 60	382	282.3	99.75	16.99	2	4	8.302	3.008
Male 10 vs. Female 50	382	268	114	15.16	2	4	10.63	2.278
Male 10 vs. Female 40	382	292	90	26.84	2	4	4.742	3.947
Male 10 vs. Female 30	382	275.5	106.5	18.82	2	2	8.002	1.932
Male 10 vs. Female 20	382	272.5	109.5	30	2	2	5.161	1.368
Male 10 vs. Female 10	382	263	119	12.37	2	2	13.61	1.125
Female 60 vs. Female 50	282.3	268	14.25	15.18	4	4	1.327	5.632
Female 60 vs. Female 40	282.3	292	-9.75	26.86	4	4	0.5134	4.417
Female 60 vs. Female 30	282.3	275.5	6.75	18.84	4	2	0.5067	2.462
Female 60 vs. Female 20	282.3	272.5	9.75	30.02	4	2	0.4594	1.402
Female 60 vs. Female 10	282.3	263	19.25	12.4	4	2	2.196	3.346
Female 50 vs. Female 40	268	292	-24	25.74	4	4	1.319	3.874
Female 50 vs. Female 30	268	275.5	-7.5	17.21	4	2	0.6164	1.879
Female 50 vs. Female 20	268	272.5	-4.5	29.02	4	2	0.2193	1.235
Female 50 vs. Female 10	268	263	5	9.738	4	2	0.7261	3.545
Female 40 vs. Female 30	292	275.5	16.5	28.05	4	2	0.8319	3.994
Female 40 vs. Female 20	292	272.5	19.5	36.51	4	2	0.7554	2.602
Female 40 vs. Female 10	292	263	29	24.2	4	2	1.695	3.092
Female 30 vs. Female 20	275.5	272.5	3	31.09	2	2	0.1365	1.516
Female 30 vs. Female 10	275.5	263	12.5	14.81	2	2	1.194	1.085
Female 20 vs. Female 10	272.5	263	9.5	27.66	2	2	0.4857	1.024
6
Male 60 vs. Male 50	331.3	358.5	-27.25	18.41	4	4	2.094	3.783
Male 60 vs. Male 40	331.3	401.5	-70.25	15.6	4	4	6.367	4.127
Male 60 vs. Male 30	331.3	355.5	-24.25	11.4	4	2	3.008	1.948
Male 60 vs. Male 20	331.3	408.5	-77.25	11.4	4	2	9.582	1.948
Male 60 vs. Male 10	331.3	382.5	-51.25	14.9	4	2	4.865	1.46
Male 60 vs. Female 60	331.3	280.3	51	13.34	4	4	5.407	4.593
Male 60 vs. Female 50	331.3	267	64.25	11.63	4	4	7.814	5.128
Male 60 vs. Female 40	331.3	293.8	37.5	25.27	4	4	2.099	3.396
Male 60 vs. Female 30	331.3	278	53.25	14.45	4	2	5.212	1.498
Male 60 vs. Female 20	331.3	276	55.25	26.75	4	2	2.921	1.12
Male 60 vs. Female 10	331.3	258.5	72.75	6.479	4	2	15.88	3.318
Male 50 vs. Male 40	358.5	401.5	-43	22.42	4	4	2.712	5.792
Male 50 vs. Male 30	358.5	355.5	3	19.73	4	2	0.215	3.993
Male 50 vs. Male 20	358.5	408.5	-50	19.73	4	2	3.584	3.993
Male 50 vs. Male 10	358.5	382.5	-24	21.94	4	2	1.547	3.676
Male 50 vs. Female 60	358.5	280.3	78.25	20.91	4	4	5.292	5.285
Male 50 vs. Female 50	358.5	267	91.5	19.86	4	4	6.514	4.739
Male 50 vs. Female 40	358.5	293.8	64.75	29.96	4	4	3.056	5.399
Male 50 vs. Female 30	358.5	278	80.5	21.64	4	2	5.262	3.753
Male 50 vs. Female 20	358.5	276	82.5	31.23	4	2	3.736	1.953
Male 50 vs. Female 10	358.5	258.5	100	17.36	4	2	8.147	3.045
Male 40 vs. Male 30	401.5	355.5	46	17.15	4	2	3.794	3.932
Male 40 vs. Male 20	401.5	408.5	-7	17.15	4	2	0.5774	3.932
Male 40 vs. Male 10	401.5	382.5	19	19.65	4	2	1.368	3.167
Male 40 vs. Female 60	401.5	280.3	121.3	18.49	4	4	9.273	5.788
Male 40 vs. Female 50	401.5	267	134.5	17.3	4	4	11	5.306
Male 40 vs. Female 40	401.5	293.8	107.8	28.33	4	4	5.379	4.83
Male 40 vs. Female 30	401.5	278	123.5	19.31	4	2	9.046	3.277
Male 40 vs. Female 20	401.5	276	125.5	29.66	4	2	5.984	1.644
Male 40 vs. Female 10	401.5	258.5	143	14.35	4	2	14.09	3.066
Male 30 vs. Male 20	355.5	408.5	-53	13.44	2	2	5.579	2
Male 30 vs. Male 10	355.5	382.5	-27	16.51	2	2	2.313	1.795
Male 30 vs. Female 60	355.5	280.3	75.25	15.12	2	4	7.04	3.597
Male 30 vs. Female 50	355.5	267	88.5	13.63	2	4	9.183	3.085
Male 30 vs. Female 40	355.5	293.8	61.75	26.25	2	4	3.327	3.719
Male 30 vs. Female 30	355.5	278	77.5	16.1	2	2	6.807	1.831
Male 30 vs. Female 20	355.5	276	79.5	27.68	2	2	4.062	1.262
Male 30 vs. Female 10	355.5	258.5	97	9.618	2	2	14.26	1.05
Male 20 vs. Male 10	408.5	382.5	26	16.51	2	2	2.227	1.795
Male 20 vs. Female 60	408.5	280.3	128.3	15.12	2	4	12	3.597
Male 20 vs. Female 50	408.5	267	141.5	13.63	2	4	14.68	3.085
Male 20 vs. Female 40	408.5	293.8	114.8	26.25	2	4	6.183	3.719
Male 20 vs. Female 30	408.5	278	130.5	16.1	2	2	11.46	1.831
Male 20 vs. Female 20	408.5	276	132.5	27.68	2	2	6.769	1.262
Male 20 vs. Female 10	408.5	258.5	150	9.618	2	2	22.06	1.05
Male 10 vs. Female 60	382.5	280.3	102.3	17.9	2	4	8.078	2.595
Male 10 vs. Female 50	382.5	267	115.5	16.67	2	4	9.801	2.128
Male 10 vs. Female 40	382.5	293.8	88.75	27.95	2	4	4.491	3.994
Male 10 vs. Female 30	382.5	278	104.5	18.74	2	2	7.885	1.997
Male 10 vs. Female 20	382.5	276	106.5	29.3	2	2	5.141	1.503
Male 10 vs. Female 10	382.5	258.5	124	13.58	2	2	12.91	1.025
Female 60 vs. Female 50	280.3	267	13.25	15.29	4	4	1.226	5.806
Female 60 vs. Female 40	280.3	293.8	-13.5	27.15	4	4	0.7033	4.315
Female 60 vs. Female 30	280.3	278	2.25	17.53	4	2	0.1815	2.702
Female 60 vs. Female 20	280.3	276	4.25	28.53	4	2	0.2106	1.431
Female 60 vs. Female 10	280.3	258.5	21.75	11.85	4	2	2.595	3.096
Female 50 vs. Female 40	267	293.8	-26.75	26.35	4	4	1.436	3.933
Female 50 vs. Female 30	267	278	-11	16.26	4	2	0.9565	2.214
Female 50 vs. Female 20	267	276	-9	27.78	4	2	0.4582	1.294
Female 50 vs. Female 10	267	258.5	8.5	9.887	4	2	1.216	3.138
Female 40 vs. Female 30	293.8	278	15.75	27.71	4	2	0.8039	3.981
Female 40 vs. Female 20	293.8	276	17.75	35.7	4	2	0.7031	2.819
Female 40 vs. Female 10	293.8	258.5	35.25	24.51	4	2	2.034	3.022
Female 30 vs. Female 20	278	276	2	29.07	2	2	0.0973	1.471
Female 30 vs. Female 10	278	258.5	19.5	13.09	2	2	2.107	1.027
Female 20 vs. Female 10	276	258.5	17.5	26.04	2	2	0.9503	1.007
7
Male 60 vs. Male 50	331.3	356.5	-25.25	18.29	4	4	1.953	3.707
Male 60 vs. Male 40	331.3	402.3	-71	15.76	4	4	6.37	3.98
Male 60 vs. Male 30	331.3	355.5	-24.25	10.39	4	2	3.3	2.065
Male 60 vs. Male 20	331.3	412.5	-81.25	9.591	4	2	11.98	2.357
Male 60 vs. Male 10	331.3	376	-44.75	23.76	4	2	2.663	1.138
Male 60 vs. Female 60	331.3	277.8	53.5	13.32	4	4	5.68	4.422
Male 60 vs. Female 50	331.3	265.5	65.75	11.35	4	4	8.193	5.007
Male 60 vs. Female 40	331.3	294	37.25	25.76	4	4	2.045	3.34
Male 60 vs. Female 30	331.3	279.5	51.75	16.61	4	2	4.405	1.31
Male 60 vs. Female 20	331.3	270.5	60.75	27.17	4	2	3.163	1.103
Male 60 vs. Female 10	331.3	257	74.25	6.303	4	2	16.66	3.575
Male 50 vs. Male 40	356.5	402.3	-45.75	22.62	4	4	2.861	5.835
Male 50 vs. Male 30	356.5	355.5	1	19.26	4	2	0.07342	3.936
Male 50 vs. Male 20	356.5	412.5	-56	18.84	4	2	4.203	3.829
Male 50 vs. Male 10	356.5	376	-19.5	28.77	4	2	0.9585	2.213
Male 50 vs. Female 60	356.5	277.8	78.75	20.99	4	4	5.306	5.324
Male 50 vs. Female 50	356.5	265.5	91	19.79	4	4	6.501	4.704
Male 50 vs. Female 40	356.5	294	62.5	30.44	4	4	2.904	5.328
Male 50 vs. Female 30	356.5	279.5	77	23.22	4	2	4.69	3.321
Male 50 vs. Female 20	356.5	270.5	86	31.64	4	2	3.844	1.916
Male 50 vs. Female 10	356.5	257	99.5	17.4	4	2	8.087	3.079
Male 40 vs. Male 30	402.3	355.5	46.75	16.88	4	2	3.916	4
Male 40 vs. Male 20	402.3	412.5	-10.25	16.4	4	2	0.8839	3.965
Male 40 vs. Male 10	402.3	376	26.25	27.23	4	2	1.363	1.865
Male 40 vs. Female 60	402.3	277.8	124.5	18.83	4	4	9.352	5.769
Male 40 vs. Female 50	402.3	265.5	136.8	17.49	4	4	11.06	5.204
Male 40 vs. Female 40	402.3	294	108.3	28.99	4	4	5.281	4.824
Male 40 vs. Female 30	402.3	279.5	122.8	21.28	4	2	8.156	2.818
Male 40 vs. Female 20	402.3	270.5	131.8	30.25	4	2	6.16	1.647
Male 40 vs. Female 10	402.3	257	145.3	14.72	4	2	13.95	3.111
Male 30 vs. Male 20	355.5	412.5	-57	11.34	2	2	7.111	1.969
Male 30 vs. Male 10	355.5	376	-20.5	24.52	2	2	1.182	1.268
Male 30 vs. Female 60	355.5	277.8	77.75	14.63	2	4	7.517	3.843
Male 30 vs. Female 50	355.5	265.5	90	12.86	2	4	9.899	3.371
Male 30 vs. Female 40	355.5	294	61.5	26.46	2	4	3.288	3.588
Male 30 vs. Female 30	355.5	279.5	76	17.68	2	2	6.08	1.552
Male 30 vs. Female 20	355.5	270.5	85	27.83	2	2	4.319	1.204
Male 30 vs. Female 10	355.5	257	98.5	8.732	2	2	15.95	1.11
Male 20 vs. Male 10	412.5	376	36.5	24.19	2	2	2.134	1.21
Male 20 vs. Female 60	412.5	277.8	134.8	14.07	2	4	13.54	3.975
Male 20 vs. Female 50	412.5	265.5	147	12.22	2	4	17.01	3.685
Male 20 vs. Female 40	412.5	294	118.5	26.15	2	4	6.408	3.478
Male 20 vs. Female 30	412.5	279.5	133	17.22	2	2	10.92	1.444
Male 20 vs. Female 20	412.5	270.5	142	27.54	2	2	7.292	1.159
Male 20 vs. Female 10	412.5	257	155.5	7.762	2	2	28.33	1.142
Male 10 vs. Female 60	376	277.8	98.25	25.9	2	4	5.365	1.57
Male 10 vs. Female 50	376	265.5	110.5	24.94	2	4	6.265	1.369
Male 10 vs. Female 40	376	294	82	34.01	2	4	3.41	3.254
Male 10 vs. Female 30	376	279.5	96.5	27.74	2	2	4.92	1.753
Male 10 vs. Female 20	376	270.5	105.5	35.09	2	2	4.252	1.961
Male 10 vs. Female 10	376	257	119	23.09	2	2	7.29	1.015
Female 60 vs. Female 50	277.8	265.5	12.25	15.32	4	4	1.131	5.753
Female 60 vs. Female 40	277.8	294	-16.25	27.74	4	4	0.8285	4.289
Female 60 vs. Female 30	277.8	279.5	-1.75	19.54	4	2	0.1266	2.265
Female 60 vs. Female 20	277.8	270.5	7.25	29.05	4	2	0.3529	1.425
Female 60 vs. Female 10	277.8	257	20.75	12.07	4	2	2.431	3.164
Female 50 vs. Female 40	265.5	294	-28.5	26.85	4	4	1.501	3.871
Female 50 vs. Female 30	265.5	279.5	-14	18.26	4	2	1.084	1.833
Female 50 vs. Female 20	265.5	270.5	-5	28.2	4	2	0.2507	1.275
Female 50 vs. Female 10	265.5	257	8.5	9.853	4	2	1.22	3.245
Female 40 vs. Female 30	294	279.5	14.5	29.46	4	2	0.6961	3.985
Female 40 vs. Female 20	294	270.5	23.5	36.47	4	2	0.9113	2.832
Female 40 vs. Female 10	294	257	37	25.13	4	2	2.082	3.038
Female 30 vs. Female 20	279.5	270.5	9	30.7	2	2	0.4146	1.613
Female 30 vs. Female 10	279.5	257	22.5	15.63	2	2	2.036	1.033
Female 20 vs. Female 10	270.5	257	13.5	26.58	2	2	0.7184	1.011
8
Male 60 vs. Male 50	329.5	354.5	-25	17.28	4	4	2.046	3.769
Male 60 vs. Male 40	329.5	402	-72.5	15.88	4	4	6.456	3.925
Male 60 vs. Male 30	329.5	354	-24.5	8.391	4	2	4.129	2.933
Male 60 vs. Male 20	329.5	411	-81.5	11.59	4	2	9.941	1.738
Male 60 vs. Male 10	329.5	379.5	-50	22.29	4	2	3.173	1.152
Male 60 vs. Female 60	329.5	276.3	53.25	13.22	4	4	5.696	4.387
Male 60 vs. Female 50	329.5	262.8	66.75	11.18	4	4	8.444	4.992
Male 60 vs. Female 40	329.5	294.3	35.25	26.39	4	4	1.889	3.311
Male 60 vs. Female 30	329.5	280	49.5	17.04	4	2	4.108	1.279
Male 60 vs. Female 20	329.5	273.5	56	29.1	4	2	2.722	1.086
Male 60 vs. Female 10	329.5	259.5	70	6.055	4	2	16.35	3.362
Male 50 vs. Male 40	354.5	402	-47.5	21.95	4	4	3.06	5.945
Male 50 vs. Male 30	354.5	354	0.5	17.32	4	2	0.04082	3.669
Male 50 vs. Male 20	354.5	411	-56.5	19.08	4	2	4.188	3.987
Male 50 vs. Male 10	354.5	379.5	-25	26.95	4	2	1.312	2.227
Male 50 vs. Female 60	354.5	276.3	78.25	20.11	4	4	5.502	5.487
Male 50 vs. Female 50	354.5	262.8	91.75	18.83	4	4	6.89	4.841
Male 50 vs. Female 40	354.5	294.3	60.25	30.44	4	4	2.8	5.064
Male 50 vs. Female 30	354.5	280	74.5	22.81	4	2	4.62	3.047
Male 50 vs. Female 20	354.5	273.5	81	32.81	4	2	3.492	1.696
Male 50 vs. Female 10	354.5	259.5	95	16.32	4	2	8.232	3.051
Male 40 vs. Male 30	402	354	48	15.93	4	2	4.261	3.765
Male 40 vs. Male 20	402	411	-9	17.83	4	2	0.7139	3.913
Male 40 vs. Male 10	402	379.5	22.5	26.08	4	2	1.22	2.015
Male 40 vs. Female 60	402	276.3	125.8	18.93	4	4	9.396	5.732
Male 40 vs. Female 50	402	262.8	139.3	17.56	4	4	11.21	5.127
Male 40 vs. Female 40	402	294.3	107.8	29.67	4	4	5.137	4.781
Male 40 vs. Female 30	402	280	122	21.77	4	2	7.926	2.76
Male 40 vs. Female 20	402	273.5	128.5	32.09	4	2	5.662	1.571
Male 40 vs. Female 10	402	259.5	142.5	14.84	4	2	13.58	3.061
Male 30 vs. Male 20	354	411	-57	11.66	2	2	6.912	1.637
Male 30 vs. Male 10	354	379.5	-25.5	22.32	2	2	1.616	1.155
Male 30 vs. Female 60	354	276.3	77.75	13.28	2	4	8.279	3.956
Male 30 vs. Female 50	354	262.8	91.25	11.25	2	4	11.47	3.975
Male 30 vs. Female 40	354	294.3	59.75	26.42	2	4	3.198	3.306
Male 30 vs. Female 30	354	280	74	17.09	2	2	6.124	1.276
Male 30 vs. Female 20	354	273.5	80.5	29.12	2	2	3.909	1.088
Male 30 vs. Female 10	354	259.5	94.5	6.185	2	2	21.61	1.125
Male 20 vs. Male 10	411	379.5	31.5	23.71	2	2	1.879	1.413
Male 20 vs. Female 60	411	276.3	134.8	15.5	2	4	12.29	3.488
Male 20 vs. Female 50	411	262.8	148.3	13.8	2	4	15.19	2.852
Male 20 vs. Female 40	411	294.3	116.8	27.61	2	4	5.98	3.72
Male 20 vs. Female 30	411	280	131	18.87	2	2	9.819	1.678
Male 20 vs. Female 20	411	273.5	137.5	30.2	2	2	6.438	1.243
Male 20 vs. Female 10	411	259.5	151.5	10.11	2	2	21.19	1.045
Male 10 vs. Female 60	379.5	276.3	103.3	24.55	2	4	5.948	1.649
Male 10 vs. Female 50	379.5	262.8	116.8	23.51	2	4	7.022	1.412
Male 10 vs. Female 40	379.5	294.3	85.25	33.53	2	4	3.595	3.514
Male 10 vs. Female 30	379.5	280	99.5	26.8	2	2	5.25	1.848
Male 10 vs. Female 20	379.5	273.5	106	35.7	2	2	4.199	1.86
Male 10 vs. Female 10	379.5	259.5	120	21.55	2	2	7.874	1.01
Female 60 vs. Female 50	276.3	262.8	13.5	15.2	4	4	1.256	5.733
Female 60 vs. Female 40	276.3	294.3	-18	28.33	4	4	0.8985	4.217
Female 60 vs. Female 30	276.3	280	-3.75	19.91	4	2	0.2664	2.179
Female 60 vs. Female 20	276.3	273.5	2.75	30.86	4	2	0.126	1.362
Female 60 vs. Female 10	276.3	259.5	16.75	11.94	4	2	1.983	3.095
Female 50 vs. Female 40	262.8	294.3	-31.5	27.44	4	4	1.624	3.805
Female 50 vs. Female 30	262.8	280	-17.25	18.62	4	2	1.31	1.759
Female 50 vs. Female 20	262.8	273.5	-10.75	30.05	4	2	0.506	1.23
Female 50 vs. Female 10	262.8	259.5	3.25	9.634	4	2	0.4771	3.145
Female 40 vs. Female 30	294.3	280	14.25	30.3	4	2	0.6651	3.982
Female 40 vs. Female 20	294.3	273.5	20.75	38.4	4	2	0.7642	2.698
Female 40 vs. Female 10	294.3	259.5	34.75	25.78	4	2	1.906	3.02
Female 30 vs. Female 20	280	273.5	6.5	32.68	2	2	0.2812	1.573
Female 30 vs. Female 10	280	259.5	20.5	16.07	2	2	1.804	1.018
Female 20 vs. Female 10	273.5	259.5	14	28.54	2	2	0.6937	1.006
9
Male 60 vs. Male 50	330	354.3	-24.25	17.93	4	4	1.913	3.84
Male 60 vs. Male 40	330	402	-72	15.81	4	4	6.44	4.108
Male 60 vs. Male 30	330	359	-29	11.84	4	2	3.464	1.864
Male 60 vs. Male 20	330	409	-79	15.37	4	2	7.27	1.432
Male 60 vs. Male 10	330	383	-53	21.94	4	2	3.417	1.187
Male 60 vs. Female 60	330	275	55	14.11	4	4	5.514	4.426
Male 60 vs. Female 50	330	262.3	67.75	11.71	4	4	8.184	5.122
Male 60 vs. Female 40	330	294.8	35.25	27.29	4	4	1.827	3.341
Male 60 vs. Female 30	330	280.5	49.5	18.61	4	2	3.761	1.272
Male 60 vs. Female 20	330	279.5	50.5	23.38	4	2	3.055	1.163
Male 60 vs. Female 10	330	262	68	7.012	4	2	13.71	3.907
Male 50 vs. Male 40	354.3	402	-47.75	22.16	4	4	3.047	5.876
Male 50 vs. Male 30	354.3	359	-4.75	19.53	4	2	0.344	3.997
Male 50 vs. Male 20	354.3	409	-54.75	21.85	4	2	3.544	3.516
Male 50 vs. Male 10	354.3	383	-28.75	26.87	4	2	1.513	2.362
Male 50 vs. Female 60	354.3	275	79.25	20.98	4	4	5.343	5.569
Male 50 vs. Female 50	354.3	262.3	92	19.45	4	4	6.691	4.848
Male 50 vs. Female 40	354.3	294.8	59.5	31.4	4	4	2.68	5.065
Male 50 vs. Female 30	354.3	280.5	73.75	24.24	4	2	4.303	2.872
Male 50 vs. Female 20	354.3	279.5	74.75	28.06	4	2	3.767	2.194
Male 50 vs. Female 10	354.3	262	92.25	17.04	4	2	7.658	3.185
Male 40 vs. Male 30	402	359	43	17.6	4	2	3.455	3.89
Male 40 vs. Male 20	402	409	-7	20.15	4	2	0.4914	3.102
Male 40 vs. Male 10	402	383	19	25.51	4	2	1.053	2.025
Male 40 vs. Female 60	402	275	127	19.2	4	4	9.354	5.887
Male 40 vs. Female 50	402	262.3	139.8	17.51	4	4	11.28	5.284
Male 40 vs. Female 40	402	294.8	107.3	30.24	4	4	5.015	4.641
Male 40 vs. Female 30	402	280.5	121.5	22.72	4	2	7.564	2.456
Male 40 vs. Female 20	402	279.5	122.5	26.76	4	2	6.474	1.892
Male 40 vs. Female 10	402	262	140	14.79	4	2	13.38	3.245
Male 30 vs. Male 20	359	409	-50	17.2	2	2	4.11	1.81
Male 30 vs. Male 10	359	383	-24	23.26	2	2	1.459	1.431
Male 30 vs. Female 60	359	275	84	16.09	2	4	7.384	3.639
Male 30 vs. Female 50	359	262.3	96.75	14.03	2	4	9.751	2.953
Male 30 vs. Female 40	359	294.8	64.25	28.37	2	4	3.203	3.689
Male 30 vs. Female 30	359	280.5	78.5	20.16	2	2	5.508	1.59
Male 30 vs. Female 20	359	279.5	79.5	24.62	2	2	4.566	1.38
Male 30 vs. Female 10	359	262	97	10.44	2	2	13.14	1.179
Male 20 vs. Male 10	409	383	26	25.24	2	2	1.457	1.742
Male 20 vs. Female 60	409	275	134	18.84	2	4	10.06	2.689
Male 20 vs. Female 50	409	262.3	146.8	17.11	2	4	12.13	2.065
Male 20 vs. Female 40	409	294.8	114.3	30.01	2	4	5.384	3.978
Male 20 vs. Female 30	409	280.5	128.5	22.41	2	2	8.109	1.908
Male 20 vs. Female 20	409	279.5	129.5	26.5	2	2	6.911	1.673
Male 20 vs. Female 10	409	262	147	14.32	2	2	14.52	1.092
Male 10 vs. Female 60	383	275	108	24.49	2	4	6.236	1.773
Male 10 vs. Female 50	383	262.3	120.8	23.19	2	4	7.363	1.464
Male 10 vs. Female 40	383	294.8	88.25	33.85	2	4	3.687	3.646
Male 10 vs. Female 30	383	280.5	102.5	27.34	2	2	5.303	1.937
Male 10 vs. Female 20	383	279.5	103.5	30.78	2	2	4.756	1.991
Male 10 vs. Female 10	383	262	121	21.21	2	2	8.067	1.041
Female 60 vs. Female 50	275	262.3	12.75	15.99	4	4	1.128	5.668
Female 60 vs. Female 40	275	294.8	-19.75	29.39	4	4	0.9505	4.287
Female 60 vs. Female 30	275	280.5	-5.5	21.57	4	2	0.3607	2.116
Female 60 vs. Female 20	275	279.5	-4.5	25.79	4	2	0.2468	1.671
Female 60 vs. Female 10	275	262	13	12.96	4	2	1.419	3.318
Female 50 vs. Female 40	262.3	294.8	-32.5	28.31	4	4	1.623	3.81
Female 50 vs. Female 30	262.3	280.5	-18.25	20.08	4	2	1.285	1.677
Female 50 vs. Female 20	262.3	279.5	-17.25	24.56	4	2	0.9933	1.402
Female 50 vs. Female 10	262.3	262	0.25	10.29	4	2	0.03436	3.493
Female 40 vs. Female 30	294.8	280.5	14.25	31.8	4	2	0.6338	3.941
Female 40 vs. Female 20	294.8	279.5	15.25	34.8	4	2	0.6197	3.476
Female 40 vs. Female 10	294.8	262	32.75	26.72	4	2	1.734	3.076
Female 30 vs. Female 20	280.5	279.5	1	28.5	2	2	0.04961	1.886
Female 30 vs. Female 10	280.5	262	18.5	17.76	2	2	1.474	1.059
Female 20 vs. Female 10	279.5	262	17.5	22.7	2	2	1.09	1.036
10
Male 60 vs. Male 50	328.8	352.5	-23.75	18.28	4	4	1.837	3.95
Male 60 vs. Male 40	328.8	402.8	-74	16.11	4	4	6.497	4.257
Male 60 vs. Male 30	328.8	359.5	-30.75	11.7	4	2	3.716	2.115
Male 60 vs. Male 20	328.8	413	-84.25	12.95	4	2	9.2	1.831
Male 60 vs. Male 10	328.8	384.5	-55.75	21.61	4	2	3.648	1.23
Male 60 vs. Female 60	328.8	272.5	56.25	14.55	4	4	5.468	4.574
Male 60 vs. Female 50	328.8	260.5	68.25	11.68	4	4	8.262	5.458
Male 60 vs. Female 40	328.8	295.5	33.25	27.78	4	4	1.693	3.385
Male 60 vs. Female 30	328.8	281	47.75	17.4	4	2	3.881	1.383
Male 60 vs. Female 20	328.8	279	49.75	25.92	4	2	2.715	1.153
Male 60 vs. Female 10	328.8	261	67.75	6.836	4	2	14.02	3
Male 50 vs. Male 40	352.5	402.8	-50.25	22.36	4	4	3.178	5.869
Male 50 vs. Male 30	352.5	359.5	-7	19.43	4	2	0.5094	3.997
Male 50 vs. Male 20	352.5	413	-60.5	20.21	4	2	4.234	3.955
Male 50 vs. Male 10	352.5	384.5	-32	26.6	4	2	1.701	2.453
Male 50 vs. Female 60	352.5	272.5	80	21.27	4	4	5.32	5.59
Male 50 vs. Female 50	352.5	260.5	92	19.42	4	4	6.699	4.707
Male 50 vs. Female 40	352.5	295.5	57	31.82	4	4	2.533	5.055
Male 50 vs. Female 30	352.5	281	71.5	23.31	4	2	4.338	3.173
Male 50 vs. Female 20	352.5	279	73.5	30.21	4	2	3.441	1.991
Male 50 vs. Female 10	352.5	261	91.5	16.95	4	2	7.633	3
Male 40 vs. Male 30	402.8	359.5	43.25	17.41	4	2	3.514	3.952
Male 40 vs. Male 20	402.8	413	-10.25	18.27	4	2	0.7935	3.747
Male 40 vs. Male 10	402.8	384.5	18.25	25.16	4	2	1.026	2.09
Male 40 vs. Female 60	402.8	272.5	130.3	19.43	4	4	9.479	5.905
Male 40 vs. Female 50	402.8	260.5	142.3	17.39	4	4	11.57	5.149
Male 40 vs. Female 40	402.8	295.5	107.3	30.62	4	4	4.953	4.621
Male 40 vs. Female 30	402.8	281	121.8	21.65	4	2	7.953	2.725
Male 40 vs. Female 20	402.8	279	123.8	28.94	4	2	6.047	1.73
Male 40 vs. Female 10	402.8	261	141.8	14.59	4	2	13.74	3
Male 30 vs. Male 20	359.5	413	-53.5	14.53	2	2	5.206	1.959
Male 30 vs. Male 10	359.5	384.5	-25	22.59	2	2	1.565	1.411
Male 30 vs. Female 60	359.5	272.5	87	15.97	2	4	7.702	3.783
Male 30 vs. Female 50	359.5	260.5	99	13.42	2	4	10.44	2.992
Male 30 vs. Female 40	359.5	295.5	64	28.55	2	4	3.17	3.625
Male 30 vs. Female 30	359.5	281	78.5	18.61	2	2	5.966	1.627
Male 30 vs. Female 20	359.5	279	80.5	26.74	2	2	4.257	1.283
Male 30 vs. Female 10	359.5	261	98.5	9.5	2	2	14.66	1
Male 20 vs. Male 10	413	384.5	28.5	23.26	2	2	1.732	1.532
Male 20 vs. Female 60	413	272.5	140.5	16.91	2	4	11.75	3.448
Male 20 vs. Female 50	413	260.5	152.5	14.52	2	4	14.86	2.564
Male 20 vs. Female 40	413	295.5	117.5	29.09	2	4	5.713	3.77
Male 20 vs. Female 30	413	281	132	19.42	2	2	9.614	1.773
Male 20 vs. Female 20	413	279	134	27.31	2	2	6.938	1.373
Male 20 vs. Female 10	413	261	152	11	2	2	19.54	1
Male 10 vs. Female 60	384.5	272.5	112	24.19	2	4	6.548	1.844
Male 10 vs. Female 50	384.5	260.5	124	22.58	2	4	7.765	1.451
Male 10 vs. Female 40	384.5	295.5	89	33.84	2	4	3.719	3.728
Male 10 vs. Female 30	384.5	281	103.5	26	2	2	5.629	1.889
Male 10 vs. Female 20	384.5	279	105.5	32.33	2	2	4.615	1.926
Male 10 vs. Female 10	384.5	261	123.5	20.5	2	2	8.52	1
Female 60 vs. Female 50	272.5	260.5	12	15.96	4	4	1.063	5.519
Female 60 vs. Female 40	272.5	295.5	-23	29.83	4	4	1.09	4.298
Female 60 vs. Female 30	272.5	281	-8.5	20.52	4	2	0.5859	2.375
Female 60 vs. Female 20	272.5	279	-6.5	28.11	4	2	0.3271	1.561
Female 60 vs. Female 10	272.5	261	11.5	12.84	4	2	1.266	3
Female 50 vs. Female 40	260.5	295.5	-35	28.55	4	4	1.734	3.731
Female 50 vs. Female 30	260.5	281	-20.5	18.59	4	2	1.559	1.752
Female 50 vs. Female 20	260.5	279	-18.5	26.73	4	2	0.9786	1.299
Female 50 vs. Female 10	260.5	261	-0.5	9.474	4	2	0.07464	3
Female 40 vs. Female 30	295.5	281	14.5	31.32	4	2	0.6547	3.997
Female 40 vs. Female 20	295.5	279	16.5	36.74	4	2	0.6351	3.221
Female 40 vs. Female 10	295.5	261	34.5	26.93	4	2	1.812	3
Female 30 vs. Female 20	281	279	2	29.68	2	2	0.09529	1.702
Female 30 vs. Female 10	281	261	20	16	2	2	1.768	1
Female 20 vs. Female 10	279	261	18	25	2	2	1.018	1
11
Male 60 vs. Male 50	327.8	350.3	-22.5	18.4	4	4	1.73	3.748
Male 60 vs. Male 40	327.8	403.5	-75.75	15.97	4	4	6.709	4.021
Male 60 vs. Male 30	327.8	362	-34.25	11.75	4	2	4.122	1.818
Male 60 vs. Male 20	327.8	411.5	-83.75	12.18	4	2	9.725	1.741
Male 60 vs. Male 10	327.8	385	-57.25	18.08	4	2	4.477	1.273
Male 60 vs. Female 60	327.8	270.5	57.25	14.45	4	4	5.603	4.274
Male 60 vs. Female 50	327.8	259.8	68	11.78	4	4	8.163	4.984
Male 60 vs. Female 40	327.8	298	29.75	27.37	4	4	1.537	3.32
Male 60 vs. Female 30	327.8	283.5	44.25	18.56	4	2	3.372	1.258
Male 60 vs. Female 20	327.8	281.5	46.25	24.3	4	2	2.692	1.141
Male 60 vs. Female 10	327.8	266	61.75	6.86	4	2	12.73	3.928
Male 50 vs. Male 40	350.3	403.5	-53.25	22.74	4	4	3.311	5.848
Male 50 vs. Male 30	350.3	362	-11.75	20.01	4	2	0.8304	4
Male 50 vs. Male 20	350.3	411.5	-61.25	20.26	4	2	4.275	3.993
Male 50 vs. Male 10	350.3	385	-34.75	24.28	4	2	2.024	3.058
Male 50 vs. Female 60	350.3	270.5	79.75	21.71	4	4	5.196	5.578
Male 50 vs. Female 50	350.3	259.8	90.5	20.03	4	4	6.39	4.809
Male 50 vs. Female 40	350.3	298	52.25	31.8	4	4	2.323	5.151
Male 50 vs. Female 30	350.3	283.5	66.75	24.63	4	2	3.833	2.971
Male 50 vs. Female 20	350.3	281.5	68.75	29.2	4	2	3.33	2.17
Male 50 vs. Female 10	350.3	266	84.25	17.59	4	2	6.774	3.174
Male 40 vs. Male 30	403.5	362	41.5	17.8	4	2	3.297	3.91
Male 40 vs. Male 20	403.5	411.5	-8	18.09	4	2	0.6255	3.845
Male 40 vs. Male 10	403.5	385	18.5	22.49	4	2	1.163	2.58
Male 40 vs. Female 60	403.5	270.5	133	19.69	4	4	9.553	5.916
Male 40 vs. Female 50	403.5	259.8	143.8	17.82	4	4	11.41	5.292
Male 40 vs. Female 40	403.5	298	105.5	30.46	4	4	4.898	4.675
Male 40 vs. Female 30	403.5	283.5	120	22.87	4	2	7.42	2.5
Male 40 vs. Female 20	403.5	281.5	122	27.73	4	2	6.221	1.845
Male 40 vs. Female 10	403.5	266	137.5	15.03	4	2	12.94	3.237
Male 30 vs. Male 20	362	411.5	-49.5	14.5	2	2	4.828	1.995
Male 30 vs. Male 10	362	385	-23	19.72	2	2	1.649	1.618
Male 30 vs. Female 60	362	270.5	91.5	16.45	2	4	7.864	3.718
Male 30 vs. Female 50	362	259.8	102.3	14.17	2	4	10.21	3.011
Male 30 vs. Female 40	362	298	64	28.48	2	4	3.178	3.685
Male 30 vs. Female 30	362	283.5	78.5	20.16	2	2	5.508	1.59
Male 30 vs. Female 20	362	281.5	80.5	25.54	2	2	4.458	1.351
Male 30 vs. Female 10	362	266	96	10.44	2	2	13	1.179
Male 20 vs. Male 10	411.5	385	26.5	19.98	2	2	1.876	1.666
Male 20 vs. Female 60	411.5	270.5	141	16.76	2	4	11.9	3.61
Male 20 vs. Female 50	411.5	259.8	151.8	14.53	2	4	14.77	2.865
Male 20 vs. Female 40	411.5	298	113.5	28.66	2	4	5.601	3.733
Male 20 vs. Female 30	411.5	283.5	128	20.41	2	2	8.87	1.637
Male 20 vs. Female 20	411.5	281.5	130	25.74	2	2	7.143	1.384
Male 20 vs. Female 10	411.5	266	145.5	10.92	2	2	18.84	1.162
Male 10 vs. Female 60	385	270.5	114.5	21.44	2	4	7.552	2.267
Male 10 vs. Female 50	385	259.8	125.3	19.74	2	4	8.972	1.748
Male 10 vs. Female 40	385	298	87	31.62	2	4	3.891	3.968
Male 10 vs. Female 30	385	283.5	101.5	24.4	2	2	5.883	1.998
Male 10 vs. Female 20	385	281.5	103.5	29	2	2	5.047	1.822
Male 10 vs. Female 10	385	266	119	17.26	2	2	9.749	1.062
Female 60 vs. Female 50	270.5	259.8	10.75	16.48	4	4	0.9227	5.626
Female 60 vs. Female 40	270.5	298	-27.5	29.69	4	4	1.31	4.362
Female 60 vs. Female 30	270.5	283.5	-13	21.84	4	2	0.8418	2.198
Female 60 vs. Female 20	270.5	281.5	-11	26.89	4	2	0.5785	1.661
Female 60 vs. Female 10	270.5	266	4.5	13.41	4	2	0.4747	3.297
Female 50 vs. Female 40	259.8	298	-38.25	28.49	4	4	1.899	3.833
Female 50 vs. Female 30	259.8	283.5	-23.75	20.17	4	2	1.665	1.705
Female 50 vs. Female 20	259.8	281.5	-21.75	25.55	4	2	1.204	1.383
Female 50 vs. Female 10	259.8	266	-6.25	10.48	4	2	0.8438	3.477
Female 40 vs. Female 30	298	283.5	14.5	31.89	4	2	0.6429	3.945
Female 40 vs. Female 20	298	281.5	16.5	35.54	4	2	0.6565	3.37
Female 40 vs. Female 10	298	266	32	26.83	4	2	1.687	3.075
Female 30 vs. Female 20	283.5	281.5	2	29.3	2	2	0.09653	1.848
Female 30 vs. Female 10	283.5	266	17.5	17.76	2	2	1.394	1.059
Female 20 vs. Female 10	281.5	266	15.5	23.69	2	2	0.9253	1.033
12
Male 60 vs. Male 50	326.5	348.5	-22	19.1	4	4	1.629	3.836
Male 60 vs. Male 40	326.5	405	-78.5	15.98	4	4	6.949	4.241
Male 60 vs. Male 30	326.5	361	-34.5	12.06	4	2	4.046	1.979
Male 60 vs. Male 20	326.5	414	-87.5	12.06	4	2	10.26	1.979
Male 60 vs. Male 10	326.5	387.5	-61	17.82	4	2	4.84	1.349
Male 60 vs. Female 60	326.5	270.3	56.25	14.97	4	4	5.313	4.432
Male 60 vs. Female 50	326.5	257.8	68.75	12.1	4	4	8.033	5.243
Male 60 vs. Female 40	326.5	298.5	28	28.6	4	4	1.385	3.352
Male 60 vs. Female 30	326.5	283.5	43	16.9	4	2	3.598	1.397
Male 60 vs. Female 20	326.5	281.5	45	23.49	4	2	2.709	1.184
Male 60 vs. Female 10	326.5	269	57.5	7.837	4	2	10.38	3.998
Male 50 vs. Male 40	348.5	405	-56.5	23.01	4	4	3.473	5.753
Male 50 vs. Male 30	348.5	361	-12.5	20.48	4	2	0.8632	3.997
Male 50 vs. Male 20	348.5	414	-65.5	20.48	4	2	4.523	3.997
Male 50 vs. Male 10	348.5	387.5	-39	24.32	4	2	2.267	3.238
Male 50 vs. Female 60	348.5	270.3	78.25	22.32	4	4	4.958	5.557
Male 50 vs. Female 50	348.5	257.8	90.75	20.51	4	4	6.259	4.726
Male 50 vs. Female 40	348.5	298.5	50	33.04	4	4	2.14	5.119
Male 50 vs. Female 30	348.5	283.5	65	23.66	4	2	3.886	3.415
Male 50 vs. Female 20	348.5	281.5	67	28.73	4	2	3.298	2.348
Male 50 vs. Female 10	348.5	269	79.5	18.31	4	2	6.139	3.283
Male 40 vs. Male 30	405	361	44	17.6	4	2	3.535	3.89
Male 40 vs. Male 20	405	414	-9	17.6	4	2	0.7231	3.89
Male 40 vs. Male 10	405	387.5	17.5	21.96	4	2	1.127	2.617
Male 40 vs. Female 60	405	270.3	134.8	19.71	4	4	9.667	5.962
Male 40 vs. Female 50	405	257.8	147.3	17.63	4	4	11.81	5.346
Male 40 vs. Female 40	405	298.5	106.5	31.34	4	4	4.806	4.518
Male 40 vs. Female 30	405	283.5	121.5	21.22	4	2	8.099	2.798
Male 40 vs. Female 20	405	281.5	123.5	26.76	4	2	6.527	1.892
Male 40 vs. Female 10	405	269	136	15.03	4	2	12.8	3.415
Male 30 vs. Male 20	361	414	-53	14.14	2	2	5.3	2
Male 30 vs. Male 10	361	387.5	-26.5	19.29	2	2	1.942	1.647
Male 30 vs. Female 60	361	270.3	90.75	16.7	2	4	7.687	3.763
Male 30 vs. Female 50	361	257.8	103.3	14.18	2	4	10.3	3.016
Male 30 vs. Female 40	361	298.5	62.5	29.54	2	4	2.992	3.644
Male 30 vs. Female 30	361	283.5	77.5	18.45	2	2	5.942	1.71
Male 30 vs. Female 20	361	281.5	79.5	24.62	2	2	4.566	1.38
Male 30 vs. Female 10	361	269	92	10.77	2	2	12.08	1.312
Male 20 vs. Male 10	414	387.5	26.5	19.29	2	2	1.942	1.647
Male 20 vs. Female 60	414	270.3	143.8	16.7	2	4	12.18	3.763
Male 20 vs. Female 50	414	257.8	156.3	14.18	2	4	15.58	3.016
Male 20 vs. Female 40	414	298.5	115.5	29.54	2	4	5.53	3.644
Male 20 vs. Female 30	414	283.5	130.5	18.45	2	2	10.01	1.71
Male 20 vs. Female 20	414	281.5	132.5	24.62	2	2	7.61	1.38
Male 20 vs. Female 10	414	269	145	10.77	2	2	19.04	1.312
Male 10 vs. Female 60	387.5	270.3	117.3	21.24	2	4	7.808	2.399
Male 10 vs. Female 50	387.5	257.8	129.8	19.32	2	4	9.497	1.798
Male 10 vs. Female 40	387.5	298.5	89	32.32	2	4	3.894	3.998
Male 10 vs. Female 30	387.5	283.5	104	22.64	2	2	6.497	1.992
Male 10 vs. Female 20	387.5	281.5	106	27.9	2	2	5.373	1.834
Male 10 vs. Female 10	387.5	269	118.5	16.98	2	2	9.871	1.117
Female 60 vs. Female 50	270.3	257.8	12.5	16.73	4	4	1.057	5.571
Female 60 vs. Female 40	270.3	298.5	-28.25	30.84	4	4	1.295	4.318
Female 60 vs. Female 30	270.3	283.5	-13.25	20.47	4	2	0.9155	2.568
Female 60 vs. Female 20	270.3	281.5	-11.25	26.17	4	2	0.6079	1.758
Female 60 vs. Female 10	270.3	269	1.25	13.95	4	2	0.1267	3.478
Female 50 vs. Female 40	257.8	298.5	-40.75	29.55	4	4	1.95	3.772
Female 50 vs. Female 30	257.8	283.5	-25.75	18.47	4	2	1.971	1.906
Female 50 vs. Female 20	257.8	281.5	-23.75	24.64	4	2	1.363	1.42
Female 50 vs. Female 10	257.8	269	-11.25	10.82	4	2	1.47	3.744
Female 40 vs. Female 30	298.5	283.5	15	31.82	4	2	0.6666	3.997
Female 40 vs. Female 20	298.5	281.5	17	35.76	4	2	0.6723	3.592
Female 40 vs. Female 10	298.5	269	29.5	28.08	4	2	1.486	3.122
Female 30 vs. Female 20	283.5	281.5	2	27.32	2	2	0.1035	1.775
Female 30 vs. Female 10	283.5	269	14.5	16.01	2	2	1.281	1.133
Female 20 vs. Female 10	281.5	269	12.5	22.85	2	2	0.7735	1.063
13
Male 60 vs. Male 50	326	346.8	-20.75	18.87	4	4	1.555	3.737
Male 60 vs. Male 40	326	405.8	-79.75	15.99	4	4	7.053	4.061
Male 60 vs. Male 30	326	363.5	-37.5	11.39	4	2	4.656	1.943
Male 60 vs. Male 20	326	414.5	-88.5	10.57	4	2	11.84	2.176
Male 60 vs. Male 10	326	390	-64	17.19	4	2	5.265	1.322
Male 60 vs. Female 60	326	268.3	57.75	14.77	4	4	5.529	4.264
Male 60 vs. Female 50	326	259	67	11.73	4	4	8.081	5.08
Male 60 vs. Female 40	326	298.8	27.25	28.91	4	4	1.333	3.297
Male 60 vs. Female 30	326	283.5	42.5	15.8	4	2	3.803	1.395
Male 60 vs. Female 20	326	282.5	43.5	22.4	4	2	2.746	1.175
Male 60 vs. Female 10	326	268.5	57.5	7.194	4	2	11.3	3.996
Male 50 vs. Male 40	346.8	405.8	-59	23.09	4	4	3.614	5.794
Male 50 vs. Male 30	346.8	363.5	-16.75	20.17	4	2	1.174	3.983
Male 50 vs. Male 20	346.8	414.5	-67.75	19.72	4	2	4.858	3.914
Male 50 vs. Male 10	346.8	390	-43.25	23.93	4	2	2.556	3.314
Male 50 vs. Female 60	346.8	268.3	78.5	22.26	4	4	4.987	5.568
Male 50 vs. Female 50	346.8	259	87.75	20.36	4	4	6.094	4.694
Male 50 vs. Female 40	346.8	298.8	48	33.36	4	4	2.035	5.061
Male 50 vs. Female 30	346.8	283.5	63.25	22.96	4	2	3.897	3.577
Male 50 vs. Female 20	346.8	282.5	64.25	27.91	4	2	3.256	2.456
Male 50 vs. Female 10	346.8	268.5	78.25	18.14	4	2	6.101	3.222
Male 40 vs. Male 30	405.8	363.5	42.25	17.51	4	2	3.413	3.958
Male 40 vs. Male 20	405.8	414.5	-8.75	16.98	4	2	0.7286	4
Male 40 vs. Male 10	405.8	390	15.75	21.73	4	2	1.025	2.749
Male 40 vs. Female 60	405.8	268.3	137.5	19.87	4	4	9.785	5.946
Male 40 vs. Female 50	405.8	259	146.8	17.73	4	4	11.71	5.256
Male 40 vs. Female 40	405.8	298.8	107	31.82	4	4	4.756	4.517
Male 40 vs. Female 30	405.8	283.5	122.3	20.65	4	2	8.372	3.042
Male 40 vs. Female 20	405.8	282.5	123.3	26.05	4	2	6.692	2.008
Male 40 vs. Female 10	405.8	268.5	137.3	15.12	4	2	12.84	3.318
Male 30 vs. Male 20	363.5	414.5	-51	12.75	2	2	5.658	1.976
Male 30 vs. Male 10	363.5	390	-26.5	18.61	2	2	2.014	1.627
Male 30 vs. Female 60	363.5	268.3	95.25	16.4	2	4	8.213	3.85
Male 30 vs. Female 50	363.5	259	104.5	13.72	2	4	10.77	3.123
Male 30 vs. Female 40	363.5	298.8	64.75	29.77	2	4	3.076	3.581
Male 30 vs. Female 30	363.5	283.5	80	17.33	2	2	6.527	1.725
Male 30 vs. Female 20	363.5	282.5	81	23.51	2	2	4.873	1.376
Male 30 vs. Female 10	363.5	268.5	95	10.12	2	2	13.27	1.267
Male 20 vs. Male 10	414.5	390	24.5	18.12	2	2	1.912	1.523
Male 20 vs. Female 60	414.5	268.3	146.3	15.84	2	4	13.06	3.97
Male 20 vs. Female 50	414.5	259	155.5	13.05	2	4	16.85	3.442
Male 20 vs. Female 40	414.5	298.8	115.8	29.47	2	4	5.555	3.483
Male 20 vs. Female 30	414.5	283.5	131	16.81	2	2	11.02	1.615
Male 20 vs. Female 20	414.5	282.5	132	23.12	2	2	8.074	1.305
Male 20 vs. Female 10	414.5	268.5	146	9.192	2	2	22.46	1.33
Male 10 vs. Female 60	390	268.3	121.8	20.85	2	4	8.258	2.481
Male 10 vs. Female 50	390	259	131	18.81	2	4	9.847	1.823
Male 10 vs. Female 40	390	298.8	91.25	32.44	2	4	3.978	3.999
Male 10 vs. Female 30	390	283.5	106.5	21.59	2	2	6.975	1.981
Male 10 vs. Female 20	390	282.5	107.5	26.8	2	2	5.673	1.848
Male 10 vs. Female 10	390	268.5	121.5	16.38	2	2	10.49	1.095
Female 60 vs. Female 50	268.3	259	9.25	16.64	4	4	0.7864	5.529
Female 60 vs. Female 40	268.3	298.8	-30.5	31.22	4	4	1.381	4.282
Female 60 vs. Female 30	268.3	283.5	-15.25	19.72	4	2	1.094	2.758
Female 60 vs. Female 20	268.3	282.5	-14.25	25.32	4	2	0.796	1.832
Female 60 vs. Female 10	268.3	268.5	-0.25	13.82	4	2	0.02558	3.378
Female 50 vs. Female 40	259	298.8	-39.75	29.9	4	4	1.88	3.727
Female 50 vs. Female 30	259	283.5	-24.5	17.56	4	2	1.973	2.004
Female 50 vs. Female 20	259	282.5	-23.5	23.67	4	2	1.404	1.447
Female 50 vs. Female 10	259	268.5	-9.5	10.5	4	2	1.28	3.627
Female 40 vs. Female 30	298.8	283.5	15.25	31.73	4	2	0.6798	3.964
Female 40 vs. Female 20	298.8	282.5	16.25	35.48	4	2	0.6478	3.726
Female 40 vs. Female 10	298.8	268.5	30.25	28.43	4	2	1.505	3.091
Female 30 vs. Female 20	283.5	282.5	1	25.93	2	2	0.05453	1.754
Female 30 vs. Female 10	283.5	268.5	15	14.92	2	2	1.422	1.116
Female 20 vs. Female 10	282.5	268.5	14	21.78	2	2	0.9089	1.053
14
Male 60 vs. Male 50	325.5	344.5	-19	19	4	4	1.415	3.806
Male 60 vs. Male 40	325.5	406.8	-81.25	15.81	4	4	7.268	4.208
Male 60 vs. Male 30	325.5	364	-38.5	11.98	4	2	4.546	1.935
Male 60 vs. Male 20	325.5	415.5	-90	9.256	4	2	13.75	3.041
Male 60 vs. Male 10	325.5	391.5	-66	17.77	4	2	5.253	1.333
Male 60 vs. Female 60	325.5	266.8	58.75	15.18	4	4	5.473	4.321
Male 60 vs. Female 50	325.5	254.8	70.75	11.72	4	4	8.539	5.286
Male 60 vs. Female 40	325.5	299.3	26.25	28.76	4	4	1.291	3.331
Male 60 vs. Female 30	325.5	283.5	42	16.84	4	2	3.527	1.379
Male 60 vs. Female 20	325.5	282.5	43	23.44	4	2	2.594	1.176
Male 60 vs. Female 10	325.5	271.5	54	7.979	4	2	9.571	3.904
Male 50 vs. Male 40	344.5	406.8	-62.25	22.89	4	4	3.846	5.743
Male 50 vs. Male 30	344.5	364	-19.5	20.43	4	2	1.35	3.998
Male 50 vs. Male 20	344.5	415.5	-71	18.96	4	2	5.294	3.657
Male 50 vs. Male 10	344.5	391.5	-47	24.28	4	2	2.737	3.228
Male 50 vs. Female 60	344.5	266.8	77.75	22.46	4	4	4.895	5.624
Male 50 vs. Female 50	344.5	254.8	89.75	20.28	4	4	6.258	4.632
Male 50 vs. Female 40	344.5	299.3	45.25	33.18	4	4	1.928	5.088
Male 50 vs. Female 30	344.5	283.5	61	23.61	4	2	3.653	3.406
Male 50 vs. Female 20	344.5	282.5	62	28.7	4	2	3.055	2.34
Male 50 vs. Female 10	344.5	271.5	73	18.38	4	2	5.618	3.354
Male 40 vs. Male 30	406.8	364	42.75	17.51	4	2	3.453	3.88
Male 40 vs. Male 20	406.8	415.5	-8.75	15.77	4	2	0.7845	3.867
Male 40 vs. Male 10	406.8	391.5	15.25	21.88	4	2	0.9856	2.595
Male 40 vs. Female 60	406.8	266.8	140	19.84	4	4	9.979	5.985
Male 40 vs. Female 50	406.8	254.8	152	17.33	4	4	12.4	5.26
Male 40 vs. Female 40	406.8	299.3	107.5	31.47	4	4	4.831	4.479
Male 40 vs. Female 30	406.8	283.5	123.3	21.14	4	2	8.246	2.775
Male 40 vs. Female 20	406.8	282.5	124.3	26.7	4	2	6.581	1.878
Male 40 vs. Female 10	406.8	271.5	135.3	15.06	4	2	12.7	3.516
Male 30 vs. Male 20	364	415.5	-51.5	11.93	2	2	6.107	1.717
Male 30 vs. Male 10	364	391.5	-27.5	19.29	2	2	2.016	1.647
Male 30 vs. Female 60	364	266.8	97.25	16.94	2	4	8.117	3.804
Male 30 vs. Female 50	364	254.8	109.3	13.92	2	4	11.1	2.906
Male 30 vs. Female 40	364	299.3	64.75	29.73	2	4	3.08	3.637
Male 30 vs. Female 30	364	283.5	80.5	18.45	2	2	6.172	1.71
Male 30 vs. Female 20	364	282.5	81.5	24.62	2	2	4.681	1.38
Male 30 vs. Female 10	364	271.5	92.5	10.97	2	2	11.93	1.389
Male 20 vs. Male 10	415.5	391.5	24	17.73	2	2	1.914	1.303
Male 20 vs. Female 60	415.5	266.8	148.8	15.14	2	4	13.89	3.91
Male 20 vs. Female 50	415.5	254.8	160.8	11.67	2	4	19.48	3.924
Male 20 vs. Female 40	415.5	299.3	116.3	28.74	2	4	5.72	3.303
Male 20 vs. Female 30	415.5	283.5	132	16.81	2	2	11.11	1.341
Male 20 vs. Female 20	415.5	282.5	133	23.42	2	2	8.031	1.166
Male 20 vs. Female 10	415.5	271.5	144	7.906	2	2	25.76	1.78
Male 10 vs. Female 60	391.5	266.8	124.8	21.43	2	4	8.232	2.459
Male 10 vs. Female 50	391.5	254.8	136.8	19.13	2	4	10.11	1.74
Male 10 vs. Female 40	391.5	299.3	92.25	32.5	2	4	4.015	3.999
Male 10 vs. Female 30	391.5	283.5	108	22.64	2	2	6.747	1.992
Male 10 vs. Female 20	391.5	282.5	109	27.9	2	2	5.525	1.834
Male 10 vs. Female 10	391.5	271.5	120	17.1	2	2	9.923	1.148
Female 60 vs. Female 50	266.8	254.8	12	16.76	4	4	1.012	5.406
Female 60 vs. Female 40	266.8	299.3	-32.5	31.16	4	4	1.475	4.355
Female 60 vs. Female 30	266.8	283.5	-16.75	20.67	4	2	1.146	2.632
[truncated: 12 more rows]

## Sheet: Figure 1C
Tukey's multiple comparisons test	Mean Diff,	95,00% CI of diff,	Below threshold?	Summary	Adjusted P Value
0
Male 60 vs. Male 50	61	-240,2 to 362,2	No	ns	0.9901
Male 60 vs. Male 40	129.3	-104,0 to 362,5	No	ns	0.2867
Male 60 vs. Male 30	152	-108,1 to 412,1	No	ns	0.1974
Male 60 vs. Male 20	136	-124,1 to 396,1	No	ns	0.2532
Male 60 vs. Male 10	151.5	-106,9 to 409,9	No	ns	0.1981
Male 60 vs. Female 60	-66.75	-374,0 to 240,5	No	ns	0.9834
Male 60 vs. Female 50	121.8	-118,4 to 361,9	No	ns	0.3234
Male 60 vs. Female 40	131.5	-119,7 to 382,7	No	ns	0.2709
Male 60 vs. Female 30	141	-102,5 to 384,5	No	ns	0.2589
Male 60 vs. Female 20	145	-115,1 to 405,1	No	ns	0.2198
Male 60 vs. Female 10	140.5	-99,72 to 380,7	No	ns	0.2407
Male 50 vs. Male 40	68.25	-248,5 to 385,0	No	ns	0.9257
Male 50 vs. Male 30	91	-250,7 to 432,7	No	ns	0.7432
Male 50 vs. Male 20	75	-266,7 to 416,7	No	ns	0.8611
Male 50 vs. Male 10	90.5	-249,9 to 430,9	No	ns	0.7483
Male 50 vs. Female 60	-127.8	-461,8 to 206,3	No	ns	0.7637
Male 50 vs. Female 50	60.75	-263,7 to 385,2	No	ns	0.9528
Male 50 vs. Female 40	70.5	-264,1 to 405,1	No	ns	0.896
Male 50 vs. Female 30	80	-235,6 to 395,6	No	ns	0.873
Male 50 vs. Female 20	84	-257,7 to 425,7	No	ns	0.7966
Male 50 vs. Female 10	79.5	-240,7 to 399,7	No	ns	0.859
Male 40 vs. Male 30	22.75	-81,77 to 127,3	No	ns	0.866
Male 40 vs. Male 20	6.75	-97,77 to 111,3	No	ns	>0,9999
Male 40 vs. Male 10	22.25	-78,73 to 123,2	No	ns	0.888
Male 40 vs. Female 60	-196	-521,4 to 129,4	No	ns	0.2116
Male 40 vs. Female 50	-7.5	-100,4 to 85,36	No	ns	>0,9999
Male 40 vs. Female 40	2.25	-89,71 to 94,21	No	ns	>0,9999
Male 40 vs. Female 30	11.75	-212,3 to 235,8	No	ns	0.9999
Male 40 vs. Female 20	15.75	-88,77 to 120,3	No	ns	0.9758
Male 40 vs. Female 10	11.25	-138,3 to 160,8	No	ns	0.9998
Male 30 vs. Male 20	-16	-23,38 to -8,621	Yes	*	0.0123
Male 30 vs. Male 10	-0.5	-96,14 to 95,14	No	ns	>0,9999
Male 30 vs. Female 60	-218.8	-568,8 to 131,3	No	ns	0.1686
Male 30 vs. Female 50	-30.25	-112,6 to 52,13	No	ns	0.4962
Male 30 vs. Female 40	-20.5	-70,23 to 29,23	No	ns	0.4106
Male 30 vs. Female 30	-11	-659,4 to 637,4	No	ns	0.998
Male 30 vs. Female 20	-7	-14,38 to 0,3794	No	ns	0.0553
Male 30 vs. Female 10	-11.5	-509,9 to 486,9	No	ns	0.9878
Male 20 vs. Male 10	15.5	-80,14 to 111,1	No	ns	0.3338
Male 20 vs. Female 60	-202.8	-552,8 to 147,3	No	ns	0.2014
Male 20 vs. Female 50	-14.25	-96,63 to 68,13	No	ns	0.9503
Male 20 vs. Female 40	-4.5	-54,23 to 45,23	No	ns	0.9993
Male 20 vs. Female 30	5	-643,4 to 653,4	No	ns	>0,9999
Male 20 vs. Female 20	9	1,621 to 16,38	Yes	*	0.034
Male 20 vs. Female 10	4.5	-493,9 to 502,9	No	ns	>0,9999
Male 10 vs. Female 60	-218.3	-567,0 to 130,5	No	ns	0.169
Male 10 vs. Female 50	-29.75	-108,2 to 48,65	No	ns	0.5245
Male 10 vs. Female 40	-20	-66,12 to 26,12	No	ns	0.4675
Male 10 vs. Female 30	-10.5	-636,2 to 615,2	No	ns	0.9988
Male 10 vs. Female 20	-6.5	-102,1 to 89,14	No	ns	0.6999
Male 10 vs. Female 10	-11	-479,9 to 457,9	No	ns	0.9921
Female 60 vs. Female 50	188.5	-144,5 to 521,5	No	ns	0.2339
Female 60 vs. Female 40	198.3	-144,8 to 541,3	No	ns	0.2099
Female 60 vs. Female 30	207.8	-115,8 to 531,3	No	ns	0.1875
Female 60 vs. Female 20	211.8	-138,3 to 561,8	No	ns	0.182
Female 60 vs. Female 10	207.3	-121,3 to 535,8	No	ns	0.1861
Female 50 vs. Female 40	9.75	-61,70 to 81,20	No	ns	0.9992
Female 50 vs. Female 30	19.25	-257,3 to 295,8	No	ns	0.9889
Female 50 vs. Female 20	23.25	-59,13 to 105,6	No	ns	0.703
Female 50 vs. Female 10	18.75	-150,4 to 187,9	No	ns	0.9798
Female 40 vs. Female 30	9.5	-464,0 to 483,0	No	ns	0.9997
Female 40 vs. Female 20	13.5	-36,23 to 63,23	No	ns	0.7347
Female 40 vs. Female 10	9	-254,5 to 272,5	No	ns	0.9993
Female 30 vs. Female 20	4	-644,4 to 652,4	No	ns	>0,9999
Female 30 vs. Female 10	-0.5	-278,7 to 277,7	No	ns	>0,9999
Female 20 vs. Female 10	-4.5	-502,9 to 493,9	No	ns	>0,9999
30
Male 60 vs. Male 50	45.75	-118,6 to 210,1	No	ns	0.9302
Male 60 vs. Male 40	141.8	-88,60 to 372,1	No	ns	0.281
Male 60 vs. Male 30	178	-112,3 to 468,3	No	ns	0.166
Male 60 vs. Male 20	278.5	-34,47 to 591,5	No	ns	0.0666
Male 60 vs. Male 10	199.5	25,95 to 373,1	Yes	*	0.031
Male 60 vs. Female 60	-44	-242,0 to 154,0	No	ns	0.9841
Male 60 vs. Female 50	132	-29,91 to 293,9	No	ns	0.1078
Male 60 vs. Female 40	161.3	-4,547 to 327,0	No	ns	0.0563
Male 60 vs. Female 30	166.5	-18,21 to 351,2	No	ns	0.0666
Male 60 vs. Female 20	282	-982,3 to 1546	No	ns	0.3548
Male 60 vs. Female 10	237	60,59 to 413,4	Yes	*	0.0198
Male 50 vs. Male 40	96	-134,0 to 326,0	No	ns	0.5792
Male 50 vs. Male 30	132.3	-220,0 to 484,5	No	ns	0.3055
Male 50 vs. Male 20	232.8	-155,6 to 621,1	No	ns	0.1287
Male 50 vs. Male 10	153.8	14,81 to 292,7	Yes	*	0.0353
Male 50 vs. Female 60	-89.75	-278,8 to 99,32	No	ns	0.5006
Male 50 vs. Female 50	86.25	-39,06 to 211,6	No	ns	0.2095
Male 50 vs. Female 40	115.5	-22,99 to 254,0	No	ns	0.107
Male 50 vs. Female 30	120.8	-16,14 to 257,6	No	ns	0.071
Male 50 vs. Female 20	236.3	-1518 to 1990	No	ns	0.4429
Male 50 vs. Female 10	191.3	61,79 to 320,7	Yes	*	0.0135
Male 40 vs. Male 30	36.25	-248,8 to 321,3	No	ns	0.9977
Male 40 vs. Male 20	136.8	-159,4 to 432,9	No	ns	0.3961
Male 40 vs. Male 10	57.75	-187,8 to 303,3	No	ns	0.8954
Male 40 vs. Female 60	-185.8	-422,8 to 51,31	No	ns	0.1338
Male 40 vs. Female 50	-9.75	-244,3 to 224,8	No	ns	>0,9999
Male 40 vs. Female 40	19.5	-209,8 to 248,8	No	ns	>0,9999
Male 40 vs. Female 30	24.75	-237,7 to 287,2	No	ns	0.9991
Male 40 vs. Female 20	140.3	-775,1 to 1056	No	ns	0.7389
Male 40 vs. Female 10	95.25	-159,8 to 350,3	No	ns	0.5176
Male 30 vs. Male 20	100.5	-332,7 to 533,7	No	ns	0.5779
Male 30 vs. Male 10	21.5	-525,3 to 568,3	No	ns	0.9958
Male 30 vs. Female 60	-222	-501,1 to 57,06	No	ns	0.0957
Male 30 vs. Female 50	-46	-469,4 to 377,4	No	ns	0.8869
Male 30 vs. Female 40	-16.75	-355,1 to 321,6	No	ns	0.9999
Male 30 vs. Female 30	-11.5	-944,0 to 921,0	No	ns	0.9999
Male 30 vs. Female 20	104	-1133 to 1341	No	ns	0.8568
Male 30 vs. Female 10	59	-787,7 to 905,7	No	ns	0.7265
Male 20 vs. Male 10	-79	-684,8 to 526,8	No	ns	0.6167
Male 20 vs. Female 60	-322.5	-618,5 to -26,53	Yes	*	0.0392
Male 20 vs. Female 50	-146.5	-613,3 to 320,3	No	ns	0.2978
Male 20 vs. Female 40	-117.3	-489,2 to 254,7	No	ns	0.3984
Male 20 vs. Female 30	-112	-1095 to 871,3	No	ns	0.4564
Male 20 vs. Female 20	3.5	-1179 to 1186	No	ns	>0,9999
Male 20 vs. Female 10	-41.5	-944,0 to 861,0	No	ns	0.8914
Male 10 vs. Female 60	-243.5	-445,0 to -42,03	Yes	*	0.0265
Male 10 vs. Female 50	-67.5	-195,9 to 60,89	No	ns	0.3007
Male 10 vs. Female 40	-38.25	-181,3 to 104,8	No	ns	0.8653
Male 10 vs. Female 30	-33	-430,5 to 364,5	No	ns	0.6259
Male 10 vs. Female 20	82.5	-1897 to 2062	No	ns	0.9067
Male 10 vs. Female 10	37.5	-173,6 to 248,6	No	ns	0.5816
Female 60 vs. Female 50	176	-14,15 to 366,2	No	ns	0.0664
Female 60 vs. Female 40	205.3	15,75 to 394,7	Yes	*	0.0358
Female 60 vs. Female 30	210.5	-5,751 to 426,8	No	ns	0.0539
Female 60 vs. Female 20	326	-758,9 to 1411	No	ns	0.2865
Female 60 vs. Female 10	281	72,80 to 489,2	Yes	*	0.02
Female 50 vs. Female 40	29.25	-100,7 to 159,2	No	ns	0.9807
Female 50 vs. Female 30	34.5	-76,84 to 145,8	No	ns	0.6641
Female 50 vs. Female 20	150	-1740 to 2040	No	ns	0.6616
Female 50 vs. Female 10	105	-1,098 to 211,1	No	ns	0.0518
Female 40 vs. Female 30	5.25	-138,6 to 149,1	No	ns	>0,9999
Female 40 vs. Female 20	120.8	-1582 to 1824	No	ns	0.7729
Female 40 vs. Female 10	75.75	-60,36 to 211,9	No	ns	0.2641
Female 30 vs. Female 20	115.5	-1991 to 2222	No	ns	0.7753
Female 30 vs. Female 10	70.5	-97,16 to 238,2	No	ns	0.1452
Female 20 vs. Female 10	-45	-2114 to 2024	No	ns	0.9925
60
Male 60 vs. Male 50	52.25	-192,9 to 297,4	No	ns	0.9879
Male 60 vs. Male 40	165.8	-94,41 to 425,9	No	ns	0.1724
Male 60 vs. Male 30	264.3	-214,0 to 742,5	No	ns	0.1919
Male 60 vs. Male 20	377.8	19,00 to 736,5	Yes	*	0.0431
Male 60 vs. Male 10	308.8	57,73 to 559,8	Yes	*	0.0253
Male 60 vs. Female 60	-51.25	-296,0 to 193,5	No	ns	0.9513
Male 60 vs. Female 50	159	-78,80 to 396,8	No	ns	0.2229
Male 60 vs. Female 40	281.8	46,54 to 517,0	Yes	*	0.0233
Male 60 vs. Female 30	246.8	-904,3 to 1398	No	ns	0.475
Male 60 vs. Female 20	349.3	97,46 to 601,0	Yes	*	0.0159
Male 60 vs. Female 10	353.3	82,25 to 624,3	Yes	*	0.0238
Male 50 vs. Male 40	113.5	-104,2 to 331,2	No	ns	0.2857
Male 50 vs. Male 30	212	-325,4 to 749,4	No	ns	0.2967
Male 50 vs. Male 20	325.5	-53,26 to 704,3	No	ns	0.0727
Male 50 vs. Male 10	256.5	44,16 to 468,8	Yes	*	0.0263
Male 50 vs. Female 60	-103.5	-306,9 to 99,92	No	ns	0.367
Male 50 vs. Female 50	106.8	-102,9 to 316,4	No	ns	0.4798
Male 50 vs. Female 40	229.5	25,82 to 433,2	Yes	*	0.0295
Male 50 vs. Female 30	194.5	-1138 to 1527	No	ns	0.6054
Male 50 vs. Female 20	297	77,47 to 516,5	Yes	*	0.0171
Male 50 vs. Female 10	301	71,23 to 530,8	Yes	*	0.0235
Male 40 vs. Male 30	98.5	-1323 to 1520	No	ns	0.6955
Male 40 vs. Male 20	212	-907,8 to 1332	No	ns	0.2903
Male 40 vs. Male 10	143	-75,64 to 361,6	No	ns	0.1002
Male 40 vs. Female 60	-217	-306,9 to -127,1	Yes	**	0.0012
Male 40 vs. Female 50	-6.75	-193,8 to 180,3	No	ns	>0,9999
Male 40 vs. Female 40	116	-49,67 to 281,7	No	ns	0.1446
Male 40 vs. Female 30	81	-2285 to 2447	No	ns	0.9397
Male 40 vs. Female 20	183.5	-183,4 to 550,4	No	ns	0.1305
Male 40 vs. Female 10	187.5	130,9 to 244,1	Yes	**	0.0016
Male 30 vs. Male 20	113.5	-523,4 to 750,4	No	ns	0.719
Male 30 vs. Male 10	44.5	-1195 to 1284	No	ns	0.972
Male 30 vs. Female 60	-315.5	-1526 to 894,7	No	ns	0.2205
Male 30 vs. Female 50	-105.3	-713,5 to 503,0	No	ns	0.7144
Male 30 vs. Female 40	17.5	-656,5 to 691,5	No	ns	>0,9999
Male 30 vs. Female 30	-17.5	-1146 to 1111	No	ns	>0,9999
Male 30 vs. Female 20	85	-851,3 to 1021	No	ns	0.7892
Male 30 vs. Female 10	89	-1408 to 1586	No	ns	0.7385
Male 20 vs. Male 10	-69	-892,9 to 754,9	No	ns	0.785
Male 20 vs. Female 60	-429	-1192 to 334,5	No	ns	0.1055
Male 20 vs. Female 50	-218.8	-631,1 to 193,6	No	ns	0.1888
Male 20 vs. Female 40	-96	-546,1 to 354,1	No	ns	0.6554
Male 20 vs. Female 30	-131	-1417 to 1155	No	ns	0.8245
Male 20 vs. Female 20	-28.5	-661,0 to 604,0	No	ns	0.996
Male 20 vs. Female 10	-24.5	-1238 to 1189	No	ns	0.9941
Male 10 vs. Female 60	-360	-503,7 to -216,3	Yes	**	0.0032
Male 10 vs. Female 50	-149.8	-336,4 to 36,90	No	ns	0.1024
Male 10 vs. Female 40	-27	-197,5 to 143,5	No	ns	0.9923
Male 10 vs. Female 30	-62	-2329 to 2205	No	ns	0.9822
Male 10 vs. Female 20	40.5	-231,0 to 312,0	No	ns	0.8024
Male 10 vs. Female 10	44.5	-434,6 to 523,6	No	ns	0.5395
Female 60 vs. Female 50	210.3	35,49 to 385,0	Yes	*	0.0247
Female 60 vs. Female 40	333	177,3 to 488,7	Yes	**	0.0019
Female 60 vs. Female 30	298	-1961 to 2557	No	ns	0.4117
Female 60 vs. Female 20	400.5	184,7 to 616,3	Yes	*	0.012
Female 60 vs. Female 10	404.5	301,4 to 507,6	Yes	**	0.0013
Female 50 vs. Female 40	122.8	-61,75 to 307,3	No	ns	0.2375
Female 50 vs. Female 30	87.75	-1488 to 1663	No	ns	0.9435
Female 50 vs. Female 20	190.3	-10,54 to 391,0	No	ns	0.0599
Female 50 vs. Female 10	194.3	-5,846 to 394,3	No	ns	0.0542
Female 40 vs. Female 30	-35	-1866 to 1796	No	ns	0.9997
Female 40 vs. Female 20	67.5	-123,7 to 258,7	No	ns	0.6431
Female 40 vs. Female 10	71.5	-107,9 to 250,9	No	ns	0.4326
Female 30 vs. Female 20	102.5	-2054 to 2259	No	ns	0.8855
Female 30 vs. Female 10	106.5	-2306 to 2519	No	ns	0.8591
Female 20 vs. Female 10	4	-625,7 to 633,7	No	ns	>0,9999
90
Male 60 vs. Male 50	38.5	-286,1 to 363,1	No	ns	>0,9999
Male 60 vs. Male 40	197.3	-80,59 to 475,1	No	ns	0.1545
Male 60 vs. Male 30	319.8	25,93 to 613,6	Yes	*	0.0374
Male 60 vs. Male 20	408.8	118,0 to 699,5	Yes	*	0.0156
Male 60 vs. Male 10	363.3	48,23 to 678,3	Yes	*	0.0337
Male 60 vs. Female 60	-64.5	-353,9 to 224,9	No	ns	0.9202
Male 60 vs. Female 50	163	-145,0 to 471,0	No	ns	0.4459
Male 60 vs. Female 40	338.5	46,36 to 630,6	Yes	*	0.0313
Male 60 vs. Female 30	291.8	-779,4 to 1363	No	ns	0.401
Male 60 vs. Female 20	380.8	71,12 to 690,4	Yes	*	0.0276
Male 60 vs. Female 10	389.8	85,67 to 693,8	Yes	*	0.0239
Male 50 vs. Male 40	158.8	-156,9 to 474,4	No	ns	0.3623
Male 50 vs. Male 30	281.3	-45,13 to 607,6	No	ns	0.0811
Male 50 vs. Male 20	370.3	43,44 to 697,1	Yes	*	0.0333
Male 50 vs. Male 10	324.8	-28,38 to 677,9	No	ns	0.0628
Male 50 vs. Female 60	-103	-431,7 to 225,7	No	ns	0.7057
Male 50 vs. Female 50	124.5	-203,1 to 452,1	No	ns	0.7665
Male 50 vs. Female 40	300	-31,51 to 631,5	No	ns	0.0675
Male 50 vs. Female 30	253.3	-708,8 to 1215	No	ns	0.4859
Male 50 vs. Female 20	342.3	-5,986 to 690,5	No	ns	0.0525
Male 50 vs. Female 10	351.3	8,273 to 694,2	Yes	*	0.0467
Male 40 vs. Male 30	122.5	-115,7 to 360,7	No	ns	0.2346
Male 40 vs. Male 20	211.5	25,46 to 397,5	Yes	*	0.0342
Male 40 vs. Male 10	166	20,52 to 311,5	Yes	*	0.0347
Male 40 vs. Female 60	-261.8	-388,8 to -134,7	Yes	**	0.0016
Male 40 vs. Female 50	-34.25	-319,8 to 251,3	No	ns	0.9993
Male 40 vs. Female 40	141.3	15,01 to 267,5	Yes	*	0.0313
Male 40 vs. Female 30	94.5	-2092 to 2281	No	ns	0.9214
Male 40 vs. Female 20	183.5	46,50 to 320,5	Yes	*	0.0199
Male 40 vs. Female 10	192.5	58,14 to 326,9	Yes	*	0.0145
Male 30 vs. Male 20	89	-236,2 to 414,2	No	ns	0.4506
Male 30 vs. Male 10	43.5	-721,5 to 808,5	No	ns	0.7582
Male 30 vs. Female 60	-384.3	-690,2 to -78,25	Yes	*	0.0324
Male 30 vs. Female 50	-156.8	-457,0 to 143,5	No	ns	0.33
Male 30 vs. Female 40	18.75	-311,3 to 348,8	No	ns	0.9966
Male 30 vs. Female 30	-28	-2144 to 2088	No	ns	>0,9999
Male 30 vs. Female 20	61	-623,9 to 745,9	No	ns	0.605
Male 30 vs. Female 10	70	-460,3 to 600,3	No	ns	0.5376
Male 20 vs. Male 10	-45.5	-677,3 to 586,3	No	ns	0.6516
Male 20 vs. Female 60	-473.3	-688,1 to -258,4	Yes	**	0.0084
Male 20 vs. Female 50	-245.8	-543,8 to 52,27	No	ns	0.0922
Male 20 vs. Female 40	-70.25	-299,0 to 158,5	No	ns	0.4332
Male 20 vs. Female 30	-117	-2366 to 2132	No	ns	0.8494
Male 20 vs. Female 20	-28	-556,8 to 500,8	No	ns	0.8772
Male 20 vs. Female 10	-19	-371,9 to 333,9	No	ns	0.9801
Male 10 vs. Female 60	-427.8	-531,8 to -323,7	Yes	**	0.0012
Male 10 vs. Female 50	-200.3	-523,1 to 122,6	No	ns	0.1716
Male 10 vs. Female 40	-24.75	-120,8 to 71,26	No	ns	0.7668
Male 10 vs. Female 30	-71.5	-2568 to 2425	No	ns	0.966
Male 10 vs. Female 20	17.5	-180,1 to 215,1	No	ns	0.5618
Male 10 vs. Female 10	26.5	-271,7 to 324,7	No	ns	0.5579
Female 60 vs. Female 50	227.5	-69,97 to 525,0	No	ns	0.1129
Female 60 vs. Female 40	403	306,0 to 500,0	Yes	****	<0,0001
Female 60 vs. Female 30	356.3	-1990 to 2702	No	ns	0.3588
Female 60 vs. Female 20	445.3	349,1 to 541,4	Yes	***	0.0003
Female 60 vs. Female 10	454.3	353,6 to 554,9	Yes	***	0.0002
Female 50 vs. Female 40	175.5	-124,7 to 475,7	No	ns	0.2277
Female 50 vs. Female 30	128.8	-917,9 to 1175	No	ns	0.8709
Female 50 vs. Female 20	217.8	-99,79 to 535,3	No	ns	0.1376
Female 50 vs. Female 10	226.8	-85,30 to 538,8	No	ns	0.1215
Female 40 vs. Female 30	-46.75	-2415 to 2322	No	ns	0.9969
Female 40 vs. Female 20	42.25	-46,50 to 131,0	No	ns	0.3931
Female 40 vs. Female 10	51.25	-44,55 to 147,0	No	ns	0.3115
Female 30 vs. Female 20	89	-2383 to 2561	No	ns	0.9247
Female 30 vs. Female 10	98	-2344 to 2540	No	ns	0.8999
Female 20 vs. Female 10	9	-126,1 to 144,1	No	ns	0.9897
120
Male 60 vs. Male 50	30.5	-369,8 to 430,8	No	ns	>0,9999
Male 60 vs. Male 40	223.3	-66,80 to 513,3	No	ns	0.1266
Male 60 vs. Male 30	361.3	25,05 to 697,5	Yes	*	0.0392
Male 60 vs. Male 20	394.3	79,83 to 708,7	Yes	*	0.0226
Male 60 vs. Male 10	372.8	48,62 to 696,9	Yes	*	0.0333
Male 60 vs. Female 60	-77.75	-371,1 to 215,6	No	ns	0.8932
Male 60 vs. Female 50	176.3	-156,3 to 508,8	No	ns	0.4436
Male 60 vs. Female 40	346.8	19,23 to 674,3	Yes	*	0.0425
Male 60 vs. Female 30	323.8	-175,2 to 822,7	No	ns	0.1489
Male 60 vs. Female 20	374.3	66,23 to 682,3	Yes	*	0.026
Male 60 vs. Female 10	385.3	69,81 to 700,7	Yes	*	0.027
Male 50 vs. Male 40	192.8	-218,0 to 603,5	No	ns	0.4127
Male 50 vs. Male 30	330.8	-93,83 to 755,3	No	ns	0.1118
Male 50 vs. Male 20	363.8	-58,67 to 786,2	No	ns	0.0804
Male 50 vs. Male 10	342.3	-107,6 to 792,1	No	ns	0.1053
Male 50 vs. Female 60	-108.3	-525,8 to 309,3	No	ns	0.8577
Male 50 vs. Female 50	145.8	-258,5 to 550,0	No	ns	0.7908
Male 50 vs. Female 40	316.3	-136,4 to 768,9	No	ns	0.1301
Male 50 vs. Female 30	293.3	-201,3 to 787,8	No	ns	0.2307
Male 50 vs. Female 20	343.8	-84,83 to 772,3	No	ns	0.0968
Male 50 vs. Female 10	354.8	-86,78 to 796,3	No	ns	0.0928
Male 40 vs. Male 30	138	-215,3 to 491,3	No	ns	0.3452
Male 40 vs. Male 20	171	-88,15 to 430,2	No	ns	0.147
Male 40 vs. Male 10	149.5	-19,75 to 318,7	No	ns	0.0732
Male 40 vs. Female 60	-301	-466,8 to -135,2	Yes	**	0.0026
Male 40 vs. Female 50	-47	-356,0 to 262,0	No	ns	0.9967
Male 40 vs. Female 40	123.5	-48,04 to 295,0	No	ns	0.1285
Male 40 vs. Female 30	100.5	-699,3 to 900,3	No	ns	0.7706
Male 40 vs. Female 20	151	-47,80 to 349,8	No	ns	0.1164
Male 40 vs. Female 10	162	-6,863 to 330,9	No	ns	0.0575
Male 30 vs. Male 20	33	-419,8 to 485,8	No	ns	0.9928
Male 30 vs. Male 10	11.5	-936,8 to 959,8	No	ns	>0,9999
Male 30 vs. Female 60	-439	-829,9 to -48,10	Yes	*	0.0397
Male 30 vs. Female 50	-185	-532,7 to 162,7	No	ns	0.3174
Male 30 vs. Female 40	-14.5	-1011 to 981,7	No	ns	0.9997
Male 30 vs. Female 30	-37.5	-791,8 to 716,8	No	ns	0.9982
Male 30 vs. Female 20	13	-483,3 to 509,3	No	ns	>0,9999
Male 30 vs. Female 10	24	-676,1 to 724,1	No	ns	0.9951
Male 20 vs. Male 10	-21.5	-731,9 to 688,9	No	ns	0.9887
Male 20 vs. Female 60	-472	-745,9 to -198,1	Yes	*	0.0129
Male 20 vs. Female 50	-218	-548,4 to 112,4	No	ns	0.1826
Male 20 vs. Female 40	-47.5	-825,9 to 730,9	No	ns	0.7834
Male 20 vs. Female 30	-70.5	-923,2 to 782,2	No	ns	0.9186
Male 20 vs. Female 20	-20	-390,9 to 350,9	No	ns	0.9989
Male 20 vs. Female 10	-9	-472,4 to 454,4	No	ns	>0,9999
Male 10 vs. Female 60	-450.5	-597,9 to -303,1	Yes	***	0.0009
Male 10 vs. Female 50	-196.5	-541,3 to 148,3	No	ns	0.2196
Male 10 vs. Female 40	-26	-123,1 to 71,06	No	ns	0.5677
Male 10 vs. Female 30	-49	-1623 to 1525	No	ns	0.964
Male 10 vs. Female 20	1.5	-411,4 to 414,4	No	ns	>0,9999
Male 10 vs. Female 10	12.5	-184,5 to 209,5	No	ns	0.9915
Female 60 vs. Female 50	254	-59,13 to 567,1	No	ns	0.1012
Female 60 vs. Female 40	424.5	276,0 to 573,0	Yes	**	0.0014
Female 60 vs. Female 30	401.5	-496,5 to 1300	No	ns	0.1589
Female 60 vs. Female 20	452	256,5 to 647,5	Yes	**	0.0034
Female 60 vs. Female 10	463	311,5 to 614,5	Yes	***	0.0007
Female 50 vs. Female 40	170.5	-177,6 to 518,6	No	ns	0.3008
Female 50 vs. Female 30	147.5	-342,7 to 637,7	No	ns	0.6615
Female 50 vs. Female 20	198	-129,0 to 525,0	No	ns	0.2194
Female 50 vs. Female 10	209	-127,0 to 545,0	No	ns	0.1876
Female 40 vs. Female 30	-23	-1626 to 1580	No	ns	0.9996
Female 40 vs. Female 20	27.5	-510,7 to 565,7	No	ns	0.9017
Female 40 vs. Female 10	38.5	-178,2 to 255,2	No	ns	0.5528
Female 30 vs. Female 20	50.5	-1041 to 1142	No	ns	0.9733
Female 30 vs. Female 10	61.5	-1410 to 1533	No	ns	0.9237
Female 20 vs. Female 10	11	-292,9 to 314,9	No	ns	0.9999
Test details	Mean 1	Mean 2	Mean Diff,	SE of diff,	N1	N2	q	DF
0
Male 60 vs. Male 50	214.5	153.5	61	61.07	4	4	1.413	5.603
Male 60 vs. Male 40	214.5	85.25	129.3	39.87	4	4	4.584	3.946
Male 60 vs. Male 30	214.5	62.5	152	37	4	2	5.81	3.001
Male 60 vs. Male 20	214.5	78.5	136	37	4	2	5.199	3.001
Male 60 vs. Male 10	214.5	63	151.5	37.11	4	2	5.773	3.039
Male 60 vs. Female 60	214.5	281.3	-66.75	62.02	4	4	1.522	5.539
Male 60 vs. Female 50	214.5	92.75	121.8	38.81	4	4	4.437	3.598
Male 60 vs. Female 40	214.5	83	131.5	37.67	4	4	4.937	3.221
Male 60 vs. Female 30	214.5	73.5	141	41.82	4	2	4.768	3.978
Male 60 vs. Female 20	214.5	69.5	145	37	4	2	5.543	3.001
Male 60 vs. Female 10	214.5	74	140.5	39.92	4	2	4.978	3.762
Male 50 vs. Male 40	153.5	85.25	68.25	50.82	4	4	1.899	3.558
Male 50 vs. Male 30	153.5	62.5	91	48.6	4	2	2.648	3.001
Male 50 vs. Male 20	153.5	78.5	75	48.6	4	2	2.182	3.001
Male 50 vs. Male 10	153.5	63	90.5	48.69	4	2	2.629	3.023
Male 50 vs. Female 60	153.5	281.3	-127.8	69.57	4	4	2.597	5.997
Male 50 vs. Female 50	153.5	92.75	60.75	49.99	4	4	1.719	3.349
Male 50 vs. Female 40	153.5	83	70.5	49.11	4	4	2.03	3.128
Male 50 vs. Female 30	153.5	73.5	80	52.36	4	2	2.161	3.752
Male 50 vs. Female 20	153.5	69.5	84	48.6	4	2	2.444	3.001
Male 50 vs. Female 10	153.5	74	79.5	50.86	4	2	2.211	3.503
Male 40 vs. Male 30	85.25	62.5	22.75	14.89	4	2	2.161	3.007
Male 40 vs. Male 20	85.25	78.5	6.75	14.89	4	2	0.6412	3.007
Male 40 vs. Male 10	85.25	63	22.25	15.18	4	2	2.073	3.233
Male 40 vs. Female 60	85.25	281.3	-196	51.95	4	4	5.335	3.532
Male 40 vs. Female 50	85.25	92.75	-7.5	18.95	4	4	0.5597	5.691
Male 40 vs. Female 40	85.25	83	2.25	16.49	4	4	0.193	4.301
Male 40 vs. Female 30	85.25	73.5	11.75	24.53	4	2	0.6775	2.249
Male 40 vs. Female 20	85.25	69.5	15.75	14.89	4	2	1.496	3.007
Male 40 vs. Female 10	85.25	74	11.25	21.13	4	2	0.753	2.976
Male 30 vs. Male 20	62.5	78.5	-16	0.7071	2	2	32	2
Male 30 vs. Male 10	62.5	63	-0.5	3.041	2	2	0.2325	1.056
Male 30 vs. Female 60	62.5	281.3	-218.8	49.78	2	4	6.215	3.001
Male 30 vs. Female 50	62.5	92.75	-30.25	11.75	2	4	3.642	3.011
Male 30 vs. Female 40	62.5	83	-20.5	7.124	2	4	4.07	3.03
Male 30 vs. Female 30	62.5	73.5	-11	19.51	2	2	0.7975	1.001
Male 30 vs. Female 20	62.5	69.5	-7	0.7071	2	2	14	2
Male 30 vs. Female 10	62.5	74	-11.5	15.01	2	2	1.084	1.002
Male 20 vs. Male 10	78.5	63	15.5	3.041	2	2	7.207	1.056
Male 20 vs. Female 60	78.5	281.3	-202.8	49.78	2	4	5.76	3.001
Male 20 vs. Female 50	78.5	92.75	-14.25	11.75	2	4	1.716	3.011
Male 20 vs. Female 40	78.5	83	-4.5	7.124	2	4	0.8933	3.03
Male 20 vs. Female 30	78.5	73.5	5	19.51	2	2	0.3625	1.001
Male 20 vs. Female 20	78.5	69.5	9	0.7071	2	2	18	2
Male 20 vs. Female 10	78.5	74	4.5	15.01	2	2	0.424	1.002
Male 10 vs. Female 60	63	281.3	-218.3	49.87	2	4	6.189	3.022
Male 10 vs. Female 50	63	92.75	-29.75	12.11	2	4	3.473	3.362
Male 10 vs. Female 40	63	83	-20	7.714	2	4	3.667	3.802
Male 10 vs. Female 30	63	73.5	-10.5	19.73	2	2	0.7526	1.047
Male 10 vs. Female 20	63	69.5	-6.5	3.041	2	2	3.022	1.056
Male 10 vs. Female 10	63	74	-11	15.3	2	2	1.017	1.08
Female 60 vs. Female 50	281.3	92.75	188.5	51.14	4	4	5.213	3.332
Female 60 vs. Female 40	281.3	83	198.3	50.28	4	4	5.576	3.122
Female 60 vs. Female 30	281.3	73.5	207.8	53.46	4	2	5.496	3.728
Female 60 vs. Female 20	281.3	69.5	211.8	49.78	4	2	6.016	3.001
Female 60 vs. Female 10	281.3	74	207.3	51.99	4	2	5.638	3.483
Female 50 vs. Female 40	92.75	83	9.75	13.72	4	4	1.005	4.939
Female 50 vs. Female 30	92.75	73.5	19.25	22.76	4	2	1.196	1.778
Female 50 vs. Female 20	92.75	69.5	23.25	11.75	4	2	2.799	3.011
Female 50 vs. Female 10	92.75	74	18.75	19.05	4	2	1.392	2.31
Female 40 vs. Female 30	83	73.5	9.5	20.75	4	2	0.6473	1.276
Female 40 vs. Female 20	83	69.5	13.5	7.124	4	2	2.68	3.03
Female 40 vs. Female 10	83	74	9	16.6	4	2	0.7668	1.475
Female 30 vs. Female 20	73.5	69.5	4	19.51	2	2	0.29	1.001
Female 30 vs. Female 10	73.5	74	-0.5	24.6	2	2	0.02874	1.877
Female 20 vs. Female 10	69.5	74	-4.5	15.01	2	2	0.424	1.002
30
Male 60 vs. Male 50	510.5	464.8	45.75	33.21	4	4	1.948	5.556
Male 60 vs. Male 40	510.5	368.8	141.8	46.02	4	4	4.356	5.404
Male 60 vs. Male 30	510.5	332.5	178	38.98	4	2	6.457	2.794
Male 60 vs. Male 20	510.5	232	278.5	40.09	4	2	9.824	2.645
Male 60 vs. Male 10	510.5	311	199.5	29.6	4	2	9.53	3.931
Male 60 vs. Female 60	510.5	554.5	-44	40.88	4	4	1.522	5.862
Male 60 vs. Female 50	510.5	378.5	132	31.21	4	4	5.982	4.979
Male 60 vs. Female 40	510.5	349.3	161.3	33.8	4	4	6.746	5.678
Male 60 vs. Female 30	510.5	344	166.5	26.77	4	2	8.797	3.075
Male 60 vs. Female 20	510.5	228.5	282	68.85	4	2	5.793	1.368
Male 60 vs. Female 10	510.5	273.5	237	27.63	4	2	12.13	3.431
Male 50 vs. Male 40	464.8	368.8	96	42.5	4	4	3.195	4.56
Male 50 vs. Male 30	464.8	332.5	132.3	34.75	4	2	5.382	2.049
Male 50 vs. Male 20	464.8	232	232.8	35.99	4	2	9.145	1.947
Male 50 vs. Male 10	464.8	311	153.8	23.76	4	2	9.151	3.949
Male 50 vs. Female 60	464.8	554.5	-89.75	36.86	4	4	3.443	5.108
Male 50 vs. Female 50	464.8	378.5	86.25	25.73	4	4	4.741	5.78
Male 50 vs. Female 40	464.8	349.3	115.5	28.82	4	4	5.667	5.986
Male 50 vs. Female 30	464.8	344	120.8	20.11	4	2	8.49	3.133
Male 50 vs. Female 20	464.8	228.5	236.3	66.54	4	2	5.021	1.202
Male 50 vs. Female 10	464.8	273.5	191.3	21.26	4	2	12.72	3.69
Male 40 vs. Male 30	368.8	332.5	36.25	47.15	4	2	1.087	3.735
Male 40 vs. Male 20	368.8	232	136.8	48.07	4	2	4.023	3.624
Male 40 vs. Male 10	368.8	311	57.75	39.74	4	2	2.055	3.607
Male 40 vs. Female 60	368.8	554.5	-185.8	48.72	4	4	5.391	5.794
Male 40 vs. Female 50	368.8	378.5	-9.75	40.95	4	4	0.3367	4.094
Male 40 vs. Female 40	368.8	349.3	19.5	42.96	4	4	0.6419	4.69
Male 40 vs. Female 30	368.8	344	24.75	37.68	4	2	0.929	3.038
Male 40 vs. Female 20	368.8	228.5	140.3	73.78	4	2	2.688	1.751
Male 40 vs. Female 10	368.8	273.5	95.25	38.3	4	2	3.517	3.229
Male 30 vs. Male 20	332.5	232	100.5	41.38	2	2	3.435	1.995
Male 30 vs. Male 10	332.5	311	21.5	31.32	2	2	0.9707	1.399
Male 30 vs. Female 60	332.5	554.5	-222	42.14	2	4	7.451	3.253
Male 30 vs. Female 50	332.5	378.5	-46	32.84	2	4	1.981	1.703
Male 30 vs. Female 40	332.5	349.3	-16.75	35.32	2	4	0.6707	2.153
Male 30 vs. Female 30	332.5	344	-11.5	28.66	2	2	0.5675	1.022
Male 30 vs. Female 20	332.5	228.5	104	69.6	2	2	2.113	1.387
Male 30 vs. Female 10	332.5	273.5	59	29.47	2	2	2.831	1.138
Male 20 vs. Male 10	232	311	-79	32.7	2	2	3.417	1.363
Male 20 vs. Female 60	232	554.5	-322.5	43.17	2	4	10.57	3.102
Male 20 vs. Female 50	232	378.5	-146.5	34.15	2	4	6.066	1.632
Male 20 vs. Female 40	232	349.3	-117.3	36.54	2	4	4.538	2.042
Male 20 vs. Female 30	232	344	-112	30.15	2	2	5.254	1.02
Male 20 vs. Female 20	232	228.5	3.5	70.23	2	2	0.07048	1.425
Male 20 vs. Female 10	232	273.5	-41.5	30.92	2	2	1.898	1.125
Male 10 vs. Female 60	311	554.5	-243.5	33.65	2	4	10.23	3.795
Male 10 vs. Female 50	311	378.5	-67.5	20.87	2	4	4.575	3.631
Male 10 vs. Female 40	311	349.3	-38.25	24.58	2	4	2.201	3.981
Male 10 vs. Female 30	311	344	-33	13.34	2	2	3.498	1.106
Male 10 vs. Female 20	311	228.5	82.5	64.82	2	2	1.8	1.084
Male 10 vs. Female 10	311	273.5	37.5	15.01	2	2	3.534	1.599
Female 60 vs. Female 50	554.5	378.5	176	35.07	4	4	7.097	4.541
Female 60 vs. Female 40	554.5	349.3	205.3	37.4	4	4	7.761	5.251
Female 60 vs. Female 30	554.5	344	210.5	31.18	4	2	9.546	3.056
Female 60 vs. Female 20	554.5	228.5	326	70.68	4	2	6.523	1.506
Female 60 vs. Female 10	554.5	273.5	281	31.93	4	2	12.44	3.327
Female 50 vs. Female 40	378.5	349.3	29.25	26.49	4	4	1.562	5.672
Female 50 vs. Female 30	378.5	344	34.5	16.6	4	2	2.94	3.195
Female 50 vs. Female 20	378.5	228.5	150	65.56	4	2	3.235	1.135
Female 50 vs. Female 10	378.5	273.5	105	17.96	4	2	8.267	3.881
Female 40 vs. Female 30	349.3	344	5.25	21.08	4	2	0.3523	3.121
Female 40 vs. Female 20	349.3	228.5	120.8	66.84	4	2	2.555	1.223
Female 40 vs. Female 10	349.3	273.5	75.75	22.17	4	2	4.832	3.643
Female 30 vs. Female 20	344	228.5	115.5	63.57	2	2	2.569	1.004
Female 30 vs. Female 10	344	273.5	70.5	8.078	2	2	12.34	1.312
Female 20 vs. Female 10	228.5	273.5	-45	63.94	2	2	0.9953	1.028
60
Male 60 vs. Male 50	523.3	471	52.25	50.56	4	4	1.461	5.844
Male 60 vs. Male 40	523.3	357.5	165.8	39.42	4	4	5.947	3.269
Male 60 vs. Male 30	523.3	259	264.3	59.26	4	2	6.306	2.55
Male 60 vs. Male 20	523.3	145.5	377.8	53.1	4	2	10.06	3.164
Male 60 vs. Male 10	523.3	214.5	308.8	41.2	4	2	10.6	3.687
Male 60 vs. Female 60	523.3	574.5	-51.25	41.28	4	4	1.756	3.856
Male 60 vs. Female 50	523.3	364.3	159	47.94	4	4	4.69	5.523
Male 60 vs. Female 40	523.3	241.5	281.8	46.25	4	4	8.615	5.208
Male 60 vs. Female 30	523.3	276.5	246.8	82.12	4	2	4.25	1.603
Male 60 vs. Female 20	523.3	174	349.3	42.99	4	2	11.49	3.937
Male 60 vs. Female 10	523.3	170	353.3	38.57	4	2	12.95	3.004
Male 50 vs. Male 40	471	357.5	113.5	33.71	4	4	4.762	3.373
Male 50 vs. Male 30	471	259	212	55.63	4	2	5.39	2.137
Male 50 vs. Male 20	471	145.5	325.5	49.01	4	2	9.393	2.675
Male 50 vs. Male 10	471	214.5	256.5	35.77	4	2	10.14	3.849
Male 50 vs. Female 60	471	574.5	-103.5	35.86	4	4	4.081	4.168
Male 50 vs. Female 50	471	364.3	106.8	43.37	4	4	3.481	5.889
Male 50 vs. Female 40	471	241.5	229.5	41.5	4	4	7.822	5.667
Male 50 vs. Female 30	471	276.5	194.5	79.53	4	2	3.458	1.429
Male 50 vs. Female 20	471	174	297	37.82	4	2	11.11	4
Male 50 vs. Female 10	471	170	301	32.72	4	2	13.01	3.006
Male 40 vs. Male 30	357.5	259	98.5	45.74	4	2	3.046	1.067
Male 40 vs. Male 20	357.5	145.5	212	37.4	4	2	8.016	1.102
Male 40 vs. Male 10	357.5	214.5	143	16.64	4	2	12.15	1.679
Male 40 vs. Female 60	357.5	574.5	-217	16.84	4	4	18.23	4.688
Male 40 vs. Female 50	357.5	364.3	-6.75	29.64	4	4	0.3221	3.49
Male 40 vs. Female 40	357.5	241.5	116	26.82	4	4	6.117	3.608
Male 40 vs. Female 30	357.5	276.5	81	72.96	4	2	1.57	1.026
Male 40 vs. Female 20	357.5	174	183.5	20.68	4	2	12.55	1.388
Male 40 vs. Female 10	357.5	170	187.5	8.231	4	2	32.22	3.088
Male 30 vs. Male 20	259	145.5	113.5	57.94	2	2	2.77	1.918
Male 30 vs. Male 10	259	214.5	44.5	47.28	2	2	1.331	1.205
Male 30 vs. Female 60	259	574.5	-315.5	47.35	2	4	9.424	1.221
Male 30 vs. Female 50	259	364.3	-105.3	53.26	2	4	2.795	1.862
Male 30 vs. Female 40	259	241.5	17.5	51.74	2	4	0.4783	1.69
Male 30 vs. Female 30	259	276.5	-17.5	85.33	2	2	0.29	1.671
Male 30 vs. Female 20	259	174	85	48.85	2	2	2.461	1.346
Male 30 vs. Female 10	259	170	89	45.01	2	2	2.796	1.001
Male 20 vs. Male 10	145.5	214.5	-69	39.27	2	2	2.485	1.308
Male 20 vs. Female 60	145.5	574.5	-429	39.36	2	4	15.42	1.34
Male 20 vs. Female 50	145.5	364.3	-218.8	46.3	2	4	6.681	2.304
Male 20 vs. Female 40	145.5	241.5	-96	44.55	2	4	3.047	2.055
Male 20 vs. Female 30	145.5	276.5	-131	81.17	2	2	2.282	1.476
Male 20 vs. Female 20	145.5	174	-28.5	41.15	2	2	0.9795	1.505
Male 20 vs. Female 10	145.5	170	-24.5	36.51	2	2	0.9489	1.002
Male 10 vs. Female 60	214.5	574.5	-360	20.66	2	4	24.64	3.046
Male 10 vs. Female 50	214.5	364.3	-149.8	31.97	2	4	6.625	3.959
Male 10 vs. Female 40	214.5	241.5	-27	29.37	2	4	1.3	3.999
Male 10 vs. Female 30	214.5	276.5	-62	73.94	2	2	1.186	1.08
Male 10 vs. Female 20	214.5	174	40.5	23.9	2	2	2.396	1.87
Male 10 vs. Female 10	214.5	170	44.5	14.53	2	2	4.33	1.01
Female 60 vs. Female 50	574.5	364.3	210.3	32.07	4	4	9.272	4.496
Female 60 vs. Female 40	574.5	241.5	333	29.48	4	4	15.97	4.795
Female 60 vs. Female 30	574.5	276.5	298	73.98	4	2	5.697	1.084
Female 60 vs. Female 20	574.5	174	400.5	24.04	4	2	23.56	2.287
Female 60 vs. Female 10	574.5	170	404.5	14.76	4	2	38.77	3.028
Female 50 vs. Female 40	364.3	241.5	122.8	38.26	4	4	4.537	5.93
Female 50 vs. Female 30	364.3	276.5	87.75	77.9	4	2	1.593	1.322
Female 50 vs. Female 20	364.3	174	190.3	34.24	4	2	7.857	3.93
Female 50 vs. Female 10	364.3	170	194.3	28.51	4	2	9.637	3.007
Female 40 vs. Female 30	241.5	276.5	-35	76.87	4	2	0.6439	1.257
Female 40 vs. Female 20	241.5	174	67.5	31.83	4	2	2.999	3.773
Female 40 vs. Female 10	241.5	170	71.5	25.56	4	2	3.956	3.009
Female 30 vs. Female 20	276.5	174	102.5	74.95	2	2	1.934	1.137
Female 30 vs. Female 10	276.5	170	106.5	72.51	2	2	2.077	1
Female 20 vs. Female 10	174	170	4	19.03	2	2	0.2973	1.006
90
Male 60 vs. Male 50	510.8	472.3	38.5	67.3	4	4	0.8091	5.923
Male 60 vs. Male 40	510.8	313.5	197.3	49.35	4	4	5.653	4.225
Male 60 vs. Male 30	510.8	191	319.8	50.36	4	2	8.98	3.964
Male 60 vs. Male 20	510.8	102	408.8	48.66	4	2	11.88	3.807
Male 60 vs. Male 10	510.8	147.5	363.3	44.8	4	2	11.47	3.001
Male 60 vs. Female 60	510.8	575.3	-64.5	47.18	4	4	1.933	3.648
Male 60 vs. Female 50	510.8	347.8	163	64.14	4	4	3.594	5.996
Male 60 vs. Female 40	510.8	172.3	338.5	46.84	4	4	10.22	3.554
Male 60 vs. Female 30	510.8	219	291.8	87.36	4	2	4.723	1.766
Male 60 vs. Female 20	510.8	130	380.8	45.2	4	2	11.91	3.106
Male 60 vs. Female 10	510.8	121	389.8	45.69	4	2	12.06	3.231
Male 50 vs. Male 40	472.3	313.5	158.8	54.32	4	4	4.133	3.991
Male 50 vs. Male 30	472.3	191	281.3	55.23	4	2	7.201	3.879
Male 50 vs. Male 20	472.3	102	370.3	53.69	4	2	9.752	3.693
Male 50 vs. Male 10	472.3	147.5	324.8	50.22	4	2	9.145	3.001
Male 50 vs. Female 60	472.3	575.3	-103	52.35	4	4	2.782	3.518
Male 50 vs. Female 50	472.3	347.8	124.5	68.04	4	4	2.588	5.952
Male 50 vs. Female 40	472.3	172.3	300	52.04	4	4	8.152	3.442
Male 50 vs. Female 30	472.3	219	253.3	90.26	4	2	3.968	1.966
Male 50 vs. Female 20	472.3	130	342.3	50.57	4	2	9.57	3.084
Male 50 vs. Female 10	472.3	121	351.3	51.02	4	2	9.737	3.186
Male 40 vs. Male 30	313.5	191	122.5	30.94	4	2	5.599	2.688
Male 40 vs. Male 20	313.5	102	211.5	28.1	4	2	10.65	3.254
Male 40 vs. Male 10	313.5	147.5	166	20.7	4	2	11.34	3.003
Male 40 vs. Female 60	313.5	575.3	-261.8	25.45	4	4	14.55	5.433
Male 40 vs. Female 50	313.5	347.8	-34.25	50.36	4	4	0.9618	4.171
Male 40 vs. Female 40	313.5	172.3	141.3	24.81	4	4	8.053	5.199
Male 40 vs. Female 30	313.5	219	94.5	77.8	4	2	1.718	1.156
Male 40 vs. Female 20	313.5	130	183.5	21.55	4	2	12.04	3.452
Male 40 vs. Female 10	313.5	121	192.5	22.57	4	2	12.06	3.831
Male 30 vs. Male 20	191	102	89	29.83	2	2	4.219	1.931
Male 30 vs. Male 10	191	147.5	43.5	23.01	2	2	2.674	1.001
Male 30 vs. Female 60	191	575.3	-384.3	27.35	2	4	19.87	1.892
Male 30 vs. Female 50	191	347.8	-156.8	51.35	2	4	4.317	3.949
Male 30 vs. Female 40	191	172.3	18.75	26.76	2	4	0.991	1.758
Male 30 vs. Female 30	191	219	-28	78.45	2	2	0.5048	1.186
Male 30 vs. Female 20	191	130	61	23.77	2	2	3.629	1.135
Male 30 vs. Female 10	191	121	70	24.7	2	2	4.008	1.299
Male 20 vs. Male 10	102	147.5	-45.5	19.01	2	2	3.385	1.001
Male 20 vs. Female 60	102	575.3	-473.3	24.09	2	4	27.78	2.301
Male 20 vs. Female 50	102	347.8	-245.8	49.68	2	4	6.995	3.783
Male 20 vs. Female 40	102	172.3	-70.25	23.41	2	4	4.244	2.115
Male 20 vs. Female 30	102	219	-117	77.37	2	2	2.139	1.128
Male 20 vs. Female 20	102	130	-28	19.92	2	2	1.987	1.197
Male 20 vs. Female 10	102	121	-19	21.02	2	2	1.278	1.427
Male 10 vs. Female 60	147.5	575.3	-427.8	14.81	2	4	40.83	3.007
Male 10 vs. Female 50	147.5	347.8	-200.3	45.91	2	4	6.168	3.001
Male 10 vs. Female 40	147.5	172.3	-24.75	13.68	2	4	2.559	3.008
Male 10 vs. Female 30	147.5	219	-71.5	75	2	2	1.348	1
Male 10 vs. Female 20	147.5	130	17.5	6.021	2	2	4.111	1.014
Male 10 vs. Female 10	147.5	121	26.5	9.014	2	2	4.158	1.006
Female 60 vs. Female 50	575.3	347.8	227.5	48.24	4	4	6.67	3.617
Female 60 vs. Female 40	575.3	172.3	403	20.15	4	4	28.28	5.962
Female 60 vs. Female 30	575.3	219	356.3	76.45	4	2	6.59	1.079
Female 60 vs. Female 20	575.3	130	445.3	15.98	4	2	39.41	3.762
Female 60 vs. Female 10	575.3	121	454.3	17.33	4	2	37.08	3.992
Female 50 vs. Female 40	347.8	172.3	175.5	47.9	4	4	5.181	3.528
Female 50 vs. Female 30	347.8	219	128.8	87.93	4	2	2.071	1.805
Female 50 vs. Female 20	347.8	130	217.8	46.3	4	2	6.651	3.101
Female 50 vs. Female 10	347.8	121	226.8	46.78	4	2	6.855	3.221
Female 40 vs. Female 30	172.3	219	-46.75	76.24	4	2	0.8672	1.067
Female 40 vs. Female 20	172.3	130	42.25	14.93	4	2	4.002	3.84
Female 40 vs. Female 10	172.3	121	51.25	16.37	4	2	4.428	3.942
Female 30 vs. Female 20	219	130	89	75.24	2	2	1.673	1.013
Female 30 vs. Female 10	219	121	98	75.54	2	2	1.835	1.029
Female 20 vs. Female 10	130	121	9	10.82	2	2	1.177	1.742
120
Male 60 vs. Male 50	487.3	456.8	30.5	80.5	4	4	0.5358	5.489
Male 60 vs. Male 40	487.3	264	223.3	54.02	4	4	5.845	4.631
Male 60 vs. Male 30	487.3	126	361.3	57.24	4	2	8.926	3.918
Male 60 vs. Male 20	487.3	93	394.3	54.11	4	2	10.3	3.992
Male 60 vs. Male 10	487.3	114.5	372.8	48.21	4	2	10.93	3.186
Male 60 vs. Female 60	487.3	565	-77.75	52.58	4	4	2.091	4.298
Male 60 vs. Female 50	487.3	311	176.3	69.18	4	4	3.603	5.979
Male 60 vs. Female 40	487.3	140.5	346.8	47.9	4	4	10.24	3.114
Male 60 vs. Female 30	487.3	163.5	323.8	68.57	4	2	6.677	2.874
Male 60 vs. Female 20	487.3	113	374.3	51.5	4	2	10.28	3.801
Male 60 vs. Female 10	487.3	102	385.3	49.2	4	2	11.07	3.41
Male 50 vs. Male 40	456.8	264	192.8	69.96	4	4	3.896	3.922
Male 50 vs. Male 30	456.8	126	330.8	72.48	4	2	6.454	3.936
Male 50 vs. Male 20	456.8	93	363.8	70.03	4	2	7.345	3.748
Male 50 vs. Male 10	456.8	114.5	342.3	65.58	4	2	7.38	3.101
Male 50 vs. Female 60	456.8	565	-108.3	68.86	4	4	2.223	3.717
Male 50 vs. Female 50	456.8	311	145.8	82.23	4	4	2.507	5.645
Male 50 vs. Female 40	456.8	140.5	316.3	65.36	4	4	6.843	3.061
Male 50 vs. Female 30	456.8	163.5	293.3	81.73	4	2	5.074	3.728
Male 50 vs. Female 20	456.8	113	343.8	68.04	4	2	7.145	3.5
Male 50 vs. Female 10	456.8	102	354.8	66.32	4	2	7.565	3.229
Male 40 vs. Male 30	264	126	138	41.11	4	2	4.748	2.387
Male 40 vs. Male 20	264	93	171	36.63	4	2	6.602	2.977
Male 40 vs. Male 10	264	114.5	149.5	27.17	4	2	7.782	3.561
Male 40 vs. Female 60	264	565	-301	34.33	4	4	12.4	5.9
Male 40 vs. Female 50	264	311	-47	56.56	4	4	1.175	4.475
Male 40 vs. Female 40	264	140.5	123.5	26.62	4	4	6.561	3.384
Male 40 vs. Female 30	264	163.5	100.5	55.82	4	2	2.546	1.578
Male 40 vs. Female 20	264	113	151	32.65	4	2	6.541	3.691
Male 40 vs. Female 10	264	102	162	28.89	4	2	7.929	3.952
Male 30 vs. Male 20	126	93	33	41.23	2	2	1.132	1.92
Male 30 vs. Male 10	126	114.5	11.5	33.11	2	2	0.4912	1.14
Male 30 vs. Female 60	126	565	-439	39.2	2	4	15.84	2.078
Male 30 vs. Female 50	126	311	-185	59.65	2	4	4.386	3.97
Male 30 vs. Female 40	126	140.5	-14.5	32.66	2	4	0.6278	1.085
Male 30 vs. Female 30	126	163.5	-37.5	58.94	2	2	0.8997	1.712
Male 30 vs. Female 20	126	113	13	37.74	2	2	0.4872	1.678
Male 30 vs. Female 10	126	102	24	34.54	2	2	0.9827	1.321
Male 20 vs. Male 10	93	114.5	-21.5	27.35	2	2	1.112	1.211
Male 20 vs. Female 60	93	565	-472	34.47	2	4	19.36	2.594
Male 20 vs. Female 50	93	311	-218	56.65	2	4	5.442	3.967
Male 20 vs. Female 40	93	140.5	-47.5	26.81	2	4	2.506	1.129
Male 20 vs. Female 30	93	163.5	-70.5	55.91	2	2	1.783	1.513
Male 20 vs. Female 20	93	113	-20	32.8	2	2	0.8623	1.877
Male 20 vs. Female 10	93	102	-9	29.07	2	2	0.4379	1.471
Male 10 vs. Female 60	114.5	565	-450.5	24.18	2	4	26.35	3.686
Male 10 vs. Female 50	114.5	311	-196.5	51.05	2	4	5.444	3.166
Male 10 vs. Female 40	114.5	140.5	-26	10.72	2	4	3.429	2.269
Male 10 vs. Female 30	114.5	163.5	-49	50.22	2	2	1.38	1.059
Male 10 vs. Female 20	114.5	113	1.5	21.73	2	2	0.09762	1.35
Male 10 vs. Female 10	114.5	102	12.5	15.53	2	2	1.138	1.723
Female 60 vs. Female 50	565	311	254	55.19	4	4	6.508	4.166
Female 60 vs. Female 40	565	140.5	424.5	23.56	4	4	25.48	3.497
Female 60 vs. Female 30	565	163.5	401.5	54.43	4	2	10.43	1.441
Female 60 vs. Female 20	565	113	452	30.21	4	2	21.16	3.364
Female 60 vs. Female 10	565	102	463	26.11	4	2	25.08	4
Female 50 vs. Female 40	311	140.5	170.5	50.76	4	4	4.75	3.101
Female 50 vs. Female 30	311	163.5	147.5	70.6	4	2	2.955	3.05
Female 50 vs. Female 20	311	113	198	54.16	4	2	5.17	3.742
Female 50 vs. Female 10	311	102	209	51.99	4	2	5.685	3.369
Female 40 vs. Female 30	140.5	163.5	-23	49.93	4	2	0.6515	1.035
Female 40 vs. Female 20	140.5	113	27.5	21.04	4	2	1.848	1.221
Female 40 vs. Female 10	140.5	102	38.5	14.55	4	2	3.742	1.537
Female 30 vs. Female 20	163.5	113	50.5	53.39	2	2	1.338	1.318
Female 30 vs. Female 10	163.5	102	61.5	51.18	2	2	1.699	1.137
Female 20 vs. Female 10	113	102	11	23.85	2	2	0.6522	1.717

## Sheet: Figure 1E
Tukey's multiple comparisons test	Mean Diff,	95,00% CI of diff,	Below threshold?	Summary	Adjusted P Value
0 vs. 0.1	6.577	-9,414 to 22,57	No	ns	0.8441	A-B
0 vs. 0.2	30.27	14,28 to 46,26	Yes	****	<0,0001	A-C
0 vs. 0.3	40.47	24,48 to 56,46	Yes	****	<0,0001	A-D
0 vs. 0.5	57.37	41,38 to 73,36	Yes	****	<0,0001	A-E
0 vs. 1	65.95	49,96 to 81,94	Yes	****	<0,0001	A-F
0 vs. 10	74.45	58,46 to 90,44	Yes	****	<0,0001	A-G
0.1 vs. 0.2	23.69	7,701 to 39,68	Yes	**	0.0011	B-C
0.1 vs. 0.3	33.89	17,90 to 49,88	Yes	****	<0,0001	B-D
0.1 vs. 0.5	50.8	34,80 to 66,79	Yes	****	<0,0001	B-E
0.1 vs. 1	59.37	43,38 to 75,36	Yes	****	<0,0001	B-F
0.1 vs. 10	67.88	51,89 to 83,87	Yes	****	<0,0001	B-G
0.2 vs. 0.3	10.2	-5,790 to 26,19	No	ns	0.4231	C-D
0.2 vs. 0.5	27.1	11,11 to 43,09	Yes	***	0.0002	C-E
0.2 vs. 1	35.68	19,69 to 51,67	Yes	****	<0,0001	C-F
0.2 vs. 10	44.19	28,20 to 60,18	Yes	****	<0,0001	C-G
0.3 vs. 0.5	16.9	0,9133 to 32,89	Yes	*	0.033	D-E
0.3 vs. 1	25.48	9,489 to 41,47	Yes	***	0.0004	D-F
0.3 vs. 10	33.99	18,00 to 49,98	Yes	****	<0,0001	D-G
0.5 vs. 1	8.575	-7,415 to 24,57	No	ns	0.6209	E-F
0.5 vs. 10	17.08	1,093 to 33,07	Yes	*	0.0304	E-G
1 vs. 10	8.508	-7,483 to 24,50	No	ns	0.6293	F-G
Test details	Mean 1	Mean 2	Mean Diff,	SE of diff,	n1	n2	q	DF
0 vs. 0.1	88.13	81.55	6.577	5.041	5	5	1.845	28
0 vs. 0.2	88.13	57.86	30.27	5.041	5	5	8.492	28
0 vs. 0.3	88.13	47.66	40.47	5.041	5	5	11.35	28
0 vs. 0.5	88.13	30.76	57.37	5.041	5	5	16.1	28
0 vs. 1	88.13	22.18	65.95	5.041	5	5	18.5	28
0 vs. 10	88.13	13.67	74.45	5.041	5	5	20.89	28
0.1 vs. 0.2	81.55	57.86	23.69	5.041	5	5	6.647	28
0.1 vs. 0.3	81.55	47.66	33.89	5.041	5	5	9.508	28
0.1 vs. 0.5	81.55	30.76	50.8	5.041	5	5	14.25	28
0.1 vs. 1	81.55	22.18	59.37	5.041	5	5	16.66	28
0.1 vs. 10	81.55	13.67	67.88	5.041	5	5	19.04	28
0.2 vs. 0.3	57.86	47.66	10.2	5.041	5	5	2.862	28
0.2 vs. 0.5	57.86	30.76	27.1	5.041	5	5	7.604	28
0.2 vs. 1	57.86	22.18	35.68	5.041	5	5	10.01	28
0.2 vs. 10	57.86	13.67	44.19	5.041	5	5	12.4	28
0.3 vs. 0.5	47.66	30.76	16.9	5.041	5	5	4.742	28
0.3 vs. 1	47.66	22.18	25.48	5.041	5	5	7.148	28
0.3 vs. 10	47.66	13.67	33.99	5.041	5	5	9.535	28
0.5 vs. 1	30.76	22.18	8.575	5.041	5	5	2.406	28
0.5 vs. 10	30.76	13.67	17.08	5.041	5	5	4.793	28
1 vs. 10	22.18	13.67	8.508	5.041	5	5	2.387	28

## Sheet: Figure 1F
Tukey's multiple comparisons test	Mean Diff,	95,00% CI of diff,	Below threshold?	Summary	Adjusted P Value
0 vs. 0.1	-1.089	-2,569 to 0,3901	No	ns	0.2256	A-B
0 vs. 0.2	-2.086	-3,566 to -0,6068	Yes	**	0.004	A-C
0 vs. 0.3	-2.431	-3,910 to -0,9513	Yes	***	0.001	A-D
0 vs. 0.5	-5.57	-7,050 to -4,091	Yes	****	<0,0001	A-E
0 vs. 1	-6.479	-7,959 to -5,000	Yes	****	<0,0001	A-F
0 vs. 10	-8.642	-10,12 to -7,162	Yes	****	<0,0001	A-G
0.1 vs. 0.2	-0.997	-2,476 to 0,4824	No	ns	0.3079	B-C
0.1 vs. 0.3	-1.341	-2,821 to 0,1379	No	ns	0.0874	B-D
0.1 vs. 0.5	-4.481	-5,960 to -3,002	Yes	****	<0,0001	B-E
0.1 vs. 1	-5.39	-6,869 to -3,910	Yes	****	<0,0001	B-F
0.1 vs. 10	-7.552	-9,032 to -6,073	Yes	****	<0,0001	B-G
0.2 vs. 0.3	-0.3445	-1,824 to 1,135	No	ns	0.9817	C-D
0.2 vs. 0.5	-3.484	-4,963 to -2,005	Yes	****	<0,0001	C-E
0.2 vs. 1	-4.393	-5,872 to -2,913	Yes	****	<0,0001	C-F
0.2 vs. 10	-6.555	-8,035 to -5,076	Yes	****	<0,0001	C-G
0.3 vs. 0.5	-3.139	-4,619 to -1,660	Yes	****	<0,0001	D-E
0.3 vs. 1	-4.048	-5,528 to -2,569	Yes	****	<0,0001	D-F
0.3 vs. 10	-6.211	-7,690 to -4,731	Yes	****	<0,0001	D-G
0.5 vs. 1	-0.9089	-2,388 to 0,5705	No	ns	0.4037	E-F
0.5 vs. 10	-3.071	-4,551 to -1,592	Yes	****	<0,0001	E-G
1 vs. 10	-2.162	-3,642 to -0,6831	Yes	**	0.0029	F-G
Test details	Mean 1	Mean 2	Mean Diff,	SE of diff,	n1	n2	q	DF
0 vs. 0.1	0.2327	1.322	-1.089	0.4333	3	3	3.556	14
0 vs. 0.2	0.2327	2.319	-2.086	0.4333	3	3	6.81	14
0 vs. 0.3	0.2327	2.663	-2.431	0.4333	3	3	7.934	14
0 vs. 0.5	0.2327	5.803	-5.57	0.4333	3	3	18.18	14
0 vs. 1	0.2327	6.712	-6.479	0.4333	3	3	21.15	14
0 vs. 10	0.2327	8.874	-8.642	0.4333	3	3	28.21	14
0.1 vs. 0.2	1.322	2.319	-0.997	0.4333	3	3	3.254	14
0.1 vs. 0.3	1.322	2.663	-1.341	0.4333	3	3	4.379	14
0.1 vs. 0.5	1.322	5.803	-4.481	0.4333	3	3	14.63	14
0.1 vs. 1	1.322	6.712	-5.39	0.4333	3	3	17.59	14
0.1 vs. 10	1.322	8.874	-7.552	0.4333	3	3	24.65	14
0.2 vs. 0.3	2.319	2.663	-0.3445	0.4333	3	3	1.124	14
0.2 vs. 0.5	2.319	5.803	-3.484	0.4333	3	3	11.37	14
0.2 vs. 1	2.319	6.712	-4.393	0.4333	3	3	14.34	14
0.2 vs. 10	2.319	8.874	-6.555	0.4333	3	3	21.4	14
0.3 vs. 0.5	2.663	5.803	-3.139	0.4333	3	3	10.25	14
0.3 vs. 1	2.663	6.712	-4.048	0.4333	3	3	13.21	14
0.3 vs. 10	2.663	8.874	-6.211	0.4333	3	3	20.27	14
0.5 vs. 1	5.803	6.712	-0.9089	0.4333	3	3	2.967	14
0.5 vs. 10	5.803	8.874	-3.071	0.4333	3	3	10.03	14
1 vs. 10	6.712	8.874	-2.162	0.4333	3	3	7.059	14

## Sheet: Figure 2A
Tukey's multiple comparisons test	Mean Diff,	95,00% CI of diff,	Below threshold?	Summary	Adjusted P Value
1
IA vs. IV	4.2	-19,27 to 27,67	No	ns	0.9373
IA vs. Healthy	17.6	-3,487 to 38,69	No	ns	0.091
IA vs. Diabetic	9.2	-11,53 to 29,93	No	ns	0.4674
IV vs. Healthy	13.4	-6,479 to 33,28	No	ns	0.1706
IV vs. Diabetic	5	-14,60 to 24,60	No	ns	0.8136
Healthy vs. Diabetic	-8.4	-18,52 to 1,719	No	ns	0.1012
2
IA vs. IV	-71.4	-206,9 to 64,11	No	ns	0.2865
IA vs. Healthy	12.2	-6,353 to 30,75	No	ns	0.222
IA vs. Diabetic	-189.6	-293,8 to -85,42	Yes	**	0.0055
IV vs. Healthy	83.6	-52,46 to 219,7	No	ns	0.2008
IV vs. Diabetic	-118.2	-256,1 to 19,71	No	ns	0.0942
Healthy vs. Diabetic	-201.8	-306,6 to -96,96	Yes	**	0.0047
3
IA vs. IV	-130.8	-288,9 to 27,26	No	ns	0.0948
IA vs. Healthy	32.4	-17,41 to 82,21	No	ns	0.1932
IA vs. Diabetic	-189.6	-249,0 to -130,2	Yes	****	<0,0001
IV vs. Healthy	163.2	0,6312 to 325,8	Yes	*	0.0494
IV vs. Diabetic	-58.8	-216,5 to 98,87	No	ns	0.5566
Healthy vs. Diabetic	-222	-275,1 to -168,9	Yes	****	<0,0001
4
IA vs. IV	-149	-296,3 to -1,675	Yes	*	0.048
IA vs. Healthy	22.8	-24,56 to 70,16	No	ns	0.3729
IA vs. Diabetic	-299.4	-380,7 to -218,1	Yes	****	<0,0001
IV vs. Healthy	171.8	20,09 to 323,5	Yes	*	0.033
IV vs. Diabetic	-150.4	-296,8 to -3,982	Yes	*	0.0448
Healthy vs. Diabetic	-322.2	-405,4 to -239,0	Yes	***	0.0002
5
IA vs. IV	-168.8	-355,6 to 17,97	No	ns	0.0698
IA vs. Healthy	32.8	-6,200 to 71,80	No	ns	0.0972
IA vs. Diabetic	-280.8	-336,8 to -224,8	Yes	****	<0,0001
IV vs. Healthy	201.6	12,59 to 390,6	Yes	*	0.0404
IV vs. Diabetic	-112	-296,5 to 72,50	No	ns	0.2242
Healthy vs. Diabetic	-313.6	-367,7 to -259,5	Yes	****	<0,0001
6
IA vs. IV	-139.2	-297,6 to 19,18	No	ns	0.076
IA vs. Healthy	34.2	4,472 to 63,93	Yes	*	0.0305
IA vs. Diabetic	-294.8	-376,2 to -213,4	Yes	***	0.0002
IV vs. Healthy	173.4	12,71 to 334,1	Yes	*	0.039
IV vs. Diabetic	-155.6	-309,7 to -1,494	Yes	*	0.0481
Healthy vs. Diabetic	-329	-413,3 to -244,7	Yes	***	0.0003
7
IA vs. IV	-129	-250,9 to -7,105	Yes	*	0.0404
IA vs. Healthy	44.6	-1,203 to 90,40	No	ns	0.0555
IA vs. Diabetic	-285	-330,9 to -239,1	Yes	****	<0,0001
IV vs. Healthy	173.6	48,61 to 298,6	Yes	*	0.0155
IV vs. Diabetic	-156	-280,7 to -31,31	Yes	*	0.0227
Healthy vs. Diabetic	-329.6	-357,4 to -301,8	Yes	****	<0,0001
8
IA vs. IV	-150.2	-314,3 to 13,93	No	ns	0.0671
IA vs. Healthy	38	3,924 to 72,08	Yes	*	0.0328
IA vs. Diabetic	-299.2	-341,1 to -257,3	Yes	****	<0,0001
IV vs. Healthy	188.2	21,52 to 354,9	Yes	*	0.0334
IV vs. Diabetic	-149	-312,5 to 14,55	No	ns	0.0683
Healthy vs. Diabetic	-337.2	-375,3 to -299,1	Yes	****	<0,0001
9
IA vs. IV	-201	-443,5 to 41,47	No	ns	0.09
IA vs. Healthy	49.2	18,93 to 79,47	Yes	**	0.005
IA vs. Diabetic	-290.8	-349,7 to -231,9	Yes	****	<0,0001
IV vs. Healthy	250.2	6,503 to 493,9	Yes	*	0.0459
IV vs. Diabetic	-89.8	-328,2 to 148,6	No	ns	0.5295
Healthy vs. Diabetic	-340	-399,7 to -280,3	Yes	****	<0,0001
10
IA vs. IV	-125.6	-344,6 to 93,36	No	ns	0.2369
IA vs. Healthy	41.6	16,84 to 66,36	Yes	**	0.0045
IA vs. Diabetic	-342.6	-412,1 to -273,1	Yes	****	<0,0001
IV vs. Healthy	167.2	-52,77 to 387,2	No	ns	0.1146
IV vs. Diabetic	-217	-429,8 to -4,238	Yes	*	0.0466
Healthy vs. Diabetic	-384.2	-455,3 to -313,1	Yes	****	<0,0001
11
IA vs. IV	-143	-369,2 to 83,19	No	ns	0.1919
IA vs. Healthy	33	-6,041 to 72,04	No	ns	0.0906
IA vs. Diabetic	-306.2	-418,7 to -193,7	Yes	***	0.0007
IV vs. Healthy	176	-52,80 to 404,8	No	ns	0.1109
IV vs. Diabetic	-163.2	-382,7 to 56,32	No	ns	0.1433
Healthy vs. Diabetic	-339.2	-455,0 to -223,4	Yes	***	0.0009
12
IA vs. IV	-116	-319,0 to 86,99	No	ns	0.2414
IA vs. Healthy	39.8	9,988 to 69,61	Yes	*	0.0164
IA vs. Diabetic	-337.6	-417,6 to -257,6	Yes	****	<0,0001
IV vs. Healthy	155.8	-49,04 to 360,6	No	ns	0.1143
IV vs. Diabetic	-221.6	-418,1 to -25,06	Yes	*	0.0314
Healthy vs. Diabetic	-377.4	-460,0 to -294,8	Yes	***	0.0002
13
IA vs. IV	-93.6	-258,8 to 71,63	No	ns	0.2507
IA vs. Healthy	38.2	5,537 to 70,86	Yes	*	0.0294
IA vs. Diabetic	-357.6	-459,3 to -255,9	Yes	***	0.0002
IV vs. Healthy	131.8	-36,12 to 299,7	No	ns	0.1044
IV vs. Diabetic	-264	-427,0 to -101,0	Yes	**	0.0047
Healthy vs. Diabetic	-395.8	-500,9 to -290,7	Yes	***	0.0004
14
IA vs. IV	-105	-269,6 to 59,60	No	ns	0.19
IA vs. Healthy	37	2,624 to 71,38	Yes	*	0.039
IA vs. Diabetic	-378.8	-481,4 to -276,2	Yes	***	0.0002
IV vs. Healthy	142	-25,52 to 309,5	No	ns	0.0835
IV vs. Diabetic	-273.8	-436,7 to -110,9	Yes	**	0.0038
Healthy vs. Diabetic	-415.8	-521,9 to -309,7	Yes	***	0.0003
Test details	Mean 1	Mean 2	Mean Diff,	SE of diff,	N1	N2	q	DF
1
IA vs. IV	105.2	101	4.2	7.324	5	5	0.811	7.974
IA vs. Healthy	105.2	87.6	17.6	5.514	5	5	4.514	4.578
IA vs. Diabetic	105.2	96	9.2	5.919	5	5	2.198	5.791
IV vs. Healthy	101	87.6	13.4	5.231	5	5	3.623	4.647
IV vs. Diabetic	101	96	5	5.657	5	5	1.25	5.98
Healthy vs. Diabetic	87.6	96	-8.4	2.96	5	5	4.014	6.247
2
IA vs. IV	109.8	181.2	-71.4	33.89	5	5	2.979	4.15
IA vs. Healthy	109.8	97.6	12.2	5.657	5	5	3.05	7.252
IA vs. Diabetic	109.8	299.4	-189.6	26.35	5	5	10.17	4.251
IV vs. Healthy	181.2	97.6	83.6	33.74	5	5	3.504	4.077
IV vs. Diabetic	181.2	299.4	-118.2	42.44	5	5	3.939	7.522
Healthy vs. Diabetic	97.6	299.4	-201.8	26.16	5	5	10.91	4.129
3
IA vs. IV	130.4	261.2	-130.8	42.12	5	5	4.392	4.792
IA vs. Healthy	130.4	98	32.4	13.43	5	5	3.412	4.934
IA vs. Diabetic	130.4	320	-189.6	18.54	5	5	14.46	7.969
IV vs. Healthy	261.2	98	163.2	40.4	5	5	5.713	4.095
IV vs. Diabetic	261.2	320	-58.8	42.37	5	5	1.962	4.894
Healthy vs. Diabetic	98	320	-222	14.2	5	5	22.11	4.828
4
IA vs. IV	114.4	263.4	-149	39.34	5	5	5.356	4.818
IA vs. Healthy	114.4	91.6	22.8	12.65	5	5	2.55	4.817
IA vs. Diabetic	114.4	413.8	-299.4	23.98	5	5	17.65	6.421
IV vs. Healthy	263.4	91.6	171.8	37.66	5	5	6.452	4.085
IV vs. Diabetic	263.4	413.8	-150.4	42.82	5	5	4.968	6.242
Healthy vs. Diabetic	91.6	413.8	-322.2	21.1	5	5	21.6	4.278
5
IA vs. IV	125	293.8	-168.8	47.81	5	5	4.994	4.362
IA vs. Healthy	125	92.2	32.8	11.48	5	5	4.041	6.377
IA vs. Diabetic	125	405.8	-280.8	17.08	5	5	23.25	7.253
IV vs. Healthy	293.8	92.2	201.6	47.1	5	5	6.053	4.119
IV vs. Diabetic	293.8	405.8	-112	48.77	5	5	3.247	4.7
Healthy vs. Diabetic	92.2	405.8	-313.6	15.01	5	5	29.54	5.317
6
IA vs. IV	123.6	262.8	-139.2	40.21	5	5	4.895	4.286
IA vs. Healthy	123.6	89.4	34.2	7.689	5	5	6.29	4.465
IA vs. Diabetic	123.6	418.4	-294.8	22.1	5	5	18.87	5.017
IV vs. Healthy	262.8	89.4	173.4	39.56	5	5	6.2	4.017
IV vs. Diabetic	262.8	418.4	-155.6	44.65	5	5	4.928	6.058
Healthy vs. Diabetic	89.4	418.4	-329	20.87	5	5	22.29	4.06
7
IA vs. IV	138	267	-129	33.32	5	5	5.475	5.115
IA vs. Healthy	138	93.4	44.6	13.14	5	5	4.799	5.877
IA vs. Diabetic	138	423	-285	13.38	5	5	30.12	6.171
IV vs. Healthy	267	93.4	173.6	31.73	5	5	7.738	4.283
IV vs. Diabetic	267	423	-156	31.83	5	5	6.932	4.335
Healthy vs. Diabetic	93.4	423	-329.6	8.675	5	5	53.73	7.944
8
IA vs. IV	129.2	279.4	-150.2	42	5	5	5.057	4.361
IA vs. Healthy	129.2	91.2	38	9.401	5	5	5.716	5.242
IA vs. Diabetic	129.2	428.4	-299.2	13.07	5	5	32.39	7.91
IV vs. Healthy	279.4	91.2	188.2	41.23	5	5	6.455	4.058
IV vs. Diabetic	279.4	428.4	-149	42.22	5	5	4.991	4.446
Healthy vs. Diabetic	91.2	428.4	-337.2	10.32	5	5	46.19	5.011
9
IA vs. IV	140.4	341.4	-201	60.52	5	5	4.697	4.132
IA vs. Healthy	140.4	91.2	49.2	8.911	5	5	7.809	6.386
IA vs. Diabetic	140.4	431.2	-290.8	16.98	5	5	24.22	5.954
IV vs. Healthy	341.4	91.2	250.2	60.19	5	5	5.879	4.044
IV vs. Diabetic	341.4	431.2	-89.8	61.9	5	5	2.052	4.506
Healthy vs. Diabetic	91.2	431.2	-340	15.76	5	5	30.5	4.685
10
IA vs. IV	136.4	262	-125.6	54.51	5	5	3.259	4.11
IA vs. Healthy	136.4	94.8	41.6	7.19	5	5	8.182	6.103
IA vs. Diabetic	136.4	479	-342.6	18.85	5	5	25.71	5.006
IV vs. Healthy	262	94.8	167.2	54.24	5	5	4.359	4.031
IV vs. Diabetic	262	479	-217	56.97	5	5	5.387	4.85
Healthy vs. Diabetic	94.8	479	-384.2	18.07	5	5	30.07	4.29
11
IA vs. IV	128	271	-143	57.22	5	5	3.534	4.252
IA vs. Healthy	128	95	33	10.75	5	5	4.342	5.211
IA vs. Diabetic	128	434.2	-306.2	30.39	5	5	14.25	4.957
IV vs. Healthy	271	95	176	56.48	5	5	4.407	4.039
IV vs. Diabetic	271	434.2	-163.2	63.23	5	5	3.65	5.945
Healthy vs. Diabetic	95	434.2	-339.2	28.96	5	5	16.56	4.151
12
IA vs. IV	132	248	-116	50.95	5	5	3.22	4.182
IA vs. Healthy	132	92.2	39.8	8.021	5	5	7.017	4.909
IA vs. Diabetic	132	469.6	-337.6	21.82	5	5	21.88	5.083
IV vs. Healthy	248	92.2	155.8	50.45	5	5	4.367	4.021
IV vs. Diabetic	248	469.6	-221.6	54.38	5	5	5.763	5.283
Healthy vs. Diabetic	92.2	469.6	-377.4	20.61	5	5	25.89	4.127
13
IA vs. IV	130	223.6	-93.6	42.05	5	5	3.148	4.308
IA vs. Healthy	130	91.8	38.2	8.182	5	5	6.603	4.163
IA vs. Diabetic	130	487.6	-357.6	27.07	5	5	18.68	4.779
IV vs. Healthy	223.6	91.8	131.8	41.28	5	5	4.515	4.006
IV vs. Diabetic	223.6	487.6	-264	48.68	5	5	7.669	6.718
Healthy vs. Diabetic	91.8	487.6	-395.8	25.86	5	5	21.65	4.016
14
IA vs. IV	125.2	230.2	-105	42.06	5	5	3.531	4.345
IA vs. Healthy	125.2	88.2	37	8.699	5	5	6.015	4.255
IA vs. Diabetic	125.2	504	-378.8	27.47	5	5	19.5	4.851
IV vs. Healthy	230.2	88.2	142	41.21	5	5	4.873	4.011
IV vs. Diabetic	230.2	504	-273.8	48.75	5	5	7.942	6.767
Healthy vs. Diabetic	88.2	504	-415.8	26.14	5	5	22.49	4.027

## Sheet: Figure 2B
Tukey's multiple comparisons test	Mean Diff.	95.00% CI of diff.	Below threshold?	Summary	Adjusted P Value
1
IA vs. IV	-0.6	-51.57 to 50.37	No	ns	>0.9999
IA vs. Healthy	28	-22.73 to 78.73	No	ns	0.2614
IA vs. Diabetic	11.2	-41.53 to 63.93	No	ns	0.8995
IV vs. Healthy	28.6	-7.841 to 65.04	No	ns	0.1081
IV vs. Diabetic	11.8	-32.63 to 56.23	No	ns	0.8279
Healthy vs. Diabetic	-16.8	-58.38 to 24.78	No	ns	0.4686
2
IA vs. IV	-1.4	-62.50 to 59.70	No	ns	0.9998
IA vs. Healthy	15.2	-43.82 to 74.22	No	ns	0.7457
IA vs. Diabetic	13	-46.39 to 72.39	No	ns	0.8878
IV vs. Healthy	16.6	-31.22 to 64.42	No	ns	0.5725
IV vs. Diabetic	14.4	-37.09 to 65.89	No	ns	0.8064
Healthy vs. Diabetic	-2.2	-45.01 to 40.61	No	ns	0.9967
3
IA vs. IV	1	-55.23 to 57.23	No	ns	>0.9999
IA vs. Healthy	11	-45.45 to 67.45	No	ns	0.8604
IA vs. Diabetic	20.4	-36.95 to 77.75	No	ns	0.6688
IV vs. Healthy	10	-29.51 to 49.51	No	ns	0.7594
IV vs. Diabetic	19.4	-27.40 to 66.20	No	ns	0.5714
Healthy vs. Diabetic	9.4	-33.81 to 52.61	No	ns	0.8245
4
IA vs. IV	-2.4	-58.68 to 53.88	No	ns	0.9989
IA vs. Healthy	6.4	-50.04 to 62.84	No	ns	0.9665
IA vs. Diabetic	23.6	-34.55 to 81.75	No	ns	0.5807
IV vs. Healthy	8.8	-29.79 to 47.39	No	ns	0.8158
IV vs. Diabetic	26	-21.63 to 73.63	No	ns	0.3594
Healthy vs. Diabetic	17.2	-27.44 to 61.84	No	ns	0.506
5
IA vs. IV	-0.6	-59.93 to 58.73	No	ns	>0.9999
IA vs. Healthy	8.2	-49.42 to 65.82	No	ns	0.9456
IA vs. Diabetic	25.4	-34.79 to 85.59	No	ns	0.5511
IV vs. Healthy	8.8	-33.36 to 50.96	No	ns	0.8707
IV vs. Diabetic	26	-24.44 to 76.44	No	ns	0.4052
Healthy vs. Diabetic	17.2	-27.53 to 61.93	No	ns	0.5455
6
IA vs. IV	-1.4	-56.74 to 53.94	No	ns	0.9998
IA vs. Healthy	3	-50.80 to 56.80	No	ns	0.996
IA vs. Diabetic	22	-36.52 to 80.52	No	ns	0.6399
IV vs. Healthy	4.4	-35.85 to 44.65	No	ns	0.9748
IV vs. Diabetic	23.4	-27.97 to 74.77	No	ns	0.4973
Healthy vs. Diabetic	19	-29.23 to 67.23	No	ns	0.5049
7
IA vs. IV	-2.4	-58.83 to 54.03	No	ns	0.999
IA vs. Healthy	4.2	-49.71 to 58.11	No	ns	0.9903
IA vs. Diabetic	28	-31.96 to 87.96	No	ns	0.4815
IV vs. Healthy	6.6	-34.97 to 48.17	No	ns	0.937
IV vs. Diabetic	30.4	-23.09 to 83.89	No	ns	0.3281
Healthy vs. Diabetic	23.8	-25.99 to 73.59	No	ns	0.3845
8
IA vs. IV	-3.6	-58.63 to 51.43	No	ns	0.9964
IA vs. Healthy	2	-49.04 to 53.04	No	ns	0.9989
IA vs. Diabetic	26.4	-36.29 to 89.09	No	ns	0.5594
IV vs. Healthy	5.6	-36.99 to 48.19	No	ns	0.9652
IV vs. Diabetic	30	-29.17 to 89.17	No	ns	0.4086
Healthy vs. Diabetic	24.4	-32.29 to 81.09	No	ns	0.4634
9
IA vs. IV	-3.4	-60.45 to 53.65	No	ns	0.9972
IA vs. Healthy	-2.4	-56.05 to 51.25	No	ns	0.9984
IA vs. Diabetic	21.8	-39.26 to 82.86	No	ns	0.6751
IV vs. Healthy	1	-42.03 to 44.03	No	ns	0.9998
IV vs. Diabetic	25.2	-30.07 to 80.47	No	ns	0.4961
Healthy vs. Diabetic	24.2	-27.06 to 75.46	No	ns	0.4234
10
IA vs. IV	-3.4	-60.00 to 53.20	No	ns	0.9972
IA vs. Healthy	1.4	-50.01 to 52.81	No	ns	0.9997
IA vs. Diabetic	26.2	-32.28 to 84.68	No	ns	0.514
IV vs. Healthy	4.8	-41.07 to 50.67	No	ns	0.9835
IV vs. Diabetic	29.6	-25.55 to 84.75	No	ns	0.3739
Healthy vs. Diabetic	24.8	-24.51 to 74.11	No	ns	0.3871
11
IA vs. IV	-5.6	-59.88 to 48.68	No	ns	0.9866
IA vs. Healthy	-0.8	-49.50 to 47.90	No	ns	>0.9999
IA vs. Diabetic	31.2	-24.17 to 86.57	No	ns	0.3378
IV vs. Healthy	4.8	-41.00 to 50.60	No	ns	0.9842
IV vs. Diabetic	36.8	-16.72 to 90.32	No	ns	0.2021
Healthy vs. Diabetic	32	-15.60 to 79.60	No	ns	0.2022
12
IA vs. IV	-6.4	-64.95 to 52.15	No	ns	0.9842
IA vs. Healthy	-0.4	-50.41 to 49.61	No	ns	>0.9999
IA vs. Diabetic	33.4	-26.50 to 93.30	No	ns	0.3452
IV vs. Healthy	6	-45.08 to 57.08	No	ns	0.9762
IV vs. Diabetic	39.8	-20.71 to 100.3	No	ns	0.2296
Healthy vs. Diabetic	33.8	-19.37 to 86.97	No	ns	0.2263
13
IA vs. IV	-5.4	-69.44 to 58.64	No	ns	0.9923
IA vs. Healthy	-1.2	-50.58 to 48.18	No	ns	0.9998
IA vs. Diabetic	31.6	-31.69 to 94.89	No	ns	0.4246
IV vs. Healthy	4.2	-56.29 to 64.69	No	ns	0.9948
IV vs. Diabetic	37	-32.50 to 106.5	No	ns	0.3808
Healthy vs. Diabetic	32.8	-26.75 to 92.35	No	ns	0.3245
14
IA vs. IV	-0.8	-67.38 to 65.78	No	ns	>0.9999
IA vs. Healthy	-1.4	-51.87 to 49.07	No	ns	0.9997
IA vs. Diabetic	32.4	-34.02 to 98.82	No	ns	0.4388
IV vs. Healthy	-0.6	-64.44 to 63.24	No	ns	>0.9999
IV vs. Diabetic	33.2	-40.47 to 106.9	No	ns	0.5098
Healthy vs. Diabetic	33.8	-29.85 to 97.45	No	ns	0.3522
Test details	Mean 1	Mean 2	Mean Diff.	SE of diff.	N1	N2	q	DF
1
IA vs. IV	368.2	368.8	-0.6	15.56	5	5	0.05453	7.291
IA vs. Healthy	368.2	340.2	28	12.76	5	5	3.104	4.198
IA vs. Diabetic	368.2	357	11.2	16.33	5	5	0.9702	7.716
IV vs. Healthy	368.8	340.2	28.6	9.342	5	5	4.329	4.377
IV vs. Diabetic	368.8	357	11.8	13.82	5	5	1.207	7.872
Healthy vs. Diabetic	340.2	357	-16.8	10.57	5	5	2.249	4.292
2
IA vs. IV	359	360.4	-1.4	18.9	5	5	0.1048	7.684
IA vs. Healthy	359	343.8	15.2	14.83	5	5	1.449	4.191
IA vs. Diabetic	359	346	13	18.15	5	5	1.013	7.326
IV vs. Healthy	360.4	343.8	16.6	12.14	5	5	1.933	4.288
IV vs. Diabetic	360.4	346	14.4	16.04	5	5	1.27	7.909
Healthy vs. Diabetic	343.8	346	-2.2	10.95	5	5	0.2841	4.357
3
IA vs. IV	359.8	358.8	1	17.1	5	5	0.08268	7.189
IA vs. Healthy	359.8	348.8	11	14.1	5	5	1.103	4.141
IA vs. Diabetic	359.8	339.4	20.4	17.64	5	5	1.636	7.506
IV vs. Healthy	358.8	348.8	10	10.03	5	5	1.41	4.283
IV vs. Diabetic	358.8	339.4	19.4	14.59	5	5	1.881	7.94
Healthy vs. Diabetic	348.8	339.4	9.4	10.91	5	5	1.218	4.238
4
IA vs. IV	360.2	362.6	-2.4	17.07	5	5	0.1988	7.112
IA vs. Healthy	360.2	353.8	6.4	14.25	5	5	0.6353	4.233
IA vs. Diabetic	360.2	336.6	23.6	17.95	5	5	1.859	7.617
IV vs. Healthy	362.6	353.8	8.8	10	5	5	1.245	4.485
IV vs. Diabetic	362.6	336.6	26	14.81	5	5	2.483	7.846
Healthy vs. Diabetic	353.8	336.6	17.2	11.43	5	5	2.128	4.367
5
IA vs. IV	364.6	365.2	-0.6	18.16	5	5	0.04672	7.37
IA vs. Healthy	364.6	356.4	8.2	15.23	5	5	0.7616	4.695
IA vs. Diabetic	364.6	339.2	25.4	18.55	5	5	1.936	7.568
IV vs. Healthy	365.2	356.4	8.8	11.64	5	5	1.07	5.247
IV vs. Diabetic	365.2	339.2	26	15.74	5	5	2.336	7.974
Healthy vs. Diabetic	356.4	339.2	17.2	12.23	5	5	1.989	5.117
6
IA vs. IV	364.8	366.2	-1.4	16.99	5	5	0.1165	7.449
IA vs. Healthy	364.8	361.8	3	13.97	5	5	0.3036	4.51
IA vs. Diabetic	364.8	342.8	22	18.23	5	5	1.707	7.913
IV vs. Healthy	366.2	361.8	4.4	10.81	5	5	0.5758	4.883
IV vs. Diabetic	366.2	342.8	23.4	15.93	5	5	2.077	7.77
Healthy vs. Diabetic	361.8	342.8	19	12.67	5	5	2.121	4.628
7
IA vs. IV	369.8	372.2	-2.4	17.37	5	5	0.1953	7.542
IA vs. Healthy	369.8	365.6	4.2	14.43	5	5	0.4116	4.843
IA vs. Diabetic	369.8	341.8	28	18.7	5	5	2.118	7.954
IV vs. Healthy	372.2	365.6	6.6	11.57	5	5	0.8069	5.368
IV vs. Diabetic	372.2	341.8	30.4	16.59	5	5	2.592	7.767
Healthy vs. Diabetic	365.6	341.8	23.8	13.47	5	5	2.498	4.979
8
IA vs. IV	372.8	376.4	-3.6	17.06	5	5	0.2984	7.755
IA vs. Healthy	372.8	370.8	2	14.15	5	5	0.1999	5.314
IA vs. Diabetic	372.8	346.4	26.4	19.53	5	5	1.912	7.918
IV vs. Healthy	376.4	370.8	5.6	12.19	5	5	0.6497	5.828
IV vs. Diabetic	376.4	346.4	30	18.16	5	5	2.336	7.441
Healthy vs. Diabetic	370.8	346.4	24.4	15.46	5	5	2.232	5.082
9
IA vs. IV	372.8	376.2	-3.4	17.61	5	5	0.2731	7.613
IA vs. Healthy	372.8	375.2	-2.4	15.23	5	5	0.2228	5.692
IA vs. Diabetic	372.8	351	21.8	19.06	5	5	1.618	7.983
IV vs. Healthy	376.2	375.2	1	12.73	5	5	0.111	6.5
IV vs. Diabetic	376.2	351	25.2	17.13	5	5	2.081	7.745
Healthy vs. Diabetic	375.2	351	24.2	14.68	5	5	2.332	5.837
10
IA vs. IV	377.2	380.6	-3.4	17.62	5	5	0.273	7.886
IA vs. Healthy	377.2	375.8	1.4	14.89	5	5	0.133	6.043
IA vs. Diabetic	377.2	351	26.2	18.25	5	5	2.03	7.985
IV vs. Healthy	380.6	375.8	4.8	13.57	5	5	0.5002	6.494
IV vs. Diabetic	380.6	351	29.6	17.2	5	5	2.434	7.953
Healthy vs. Diabetic	375.8	351	24.8	14.39	5	5	2.437	6.2
11
IA vs. IV	380.4	386	-5.6	16.93	5	5	0.4678	7.962
IA vs. Healthy	380.4	381.2	-0.8	14.46	5	5	0.07824	6.573
IA vs. Diabetic	380.4	349.2	31.2	17.29	5	5	2.552	7.995
IV vs. Healthy	386	381.2	4.8	13.76	5	5	0.4935	6.849
IV vs. Diabetic	386	349.2	36.8	16.7	5	5	3.116	7.985
Healthy vs. Diabetic	381.2	349.2	32	14.19	5	5	3.188	6.674
12
IA vs. IV	382.6	389	-6.4	18.28	5	5	0.4951	7.996
IA vs. Healthy	382.6	383	-0.4	14.67	5	5	0.03857	6.305
IA vs. Diabetic	382.6	349.2	33.4	18.69	5	5	2.528	7.967
IV vs. Healthy	389	383	6	14.92	5	5	0.5686	6.221
IV vs. Diabetic	389	349.2	39.8	18.89	5	5	2.98	7.986
Healthy vs. Diabetic	383	349.2	33.8	15.42	5	5	3.101	6.069
13
IA vs. IV	386.2	391.6	-5.4	19.76	5	5	0.3864	7.613
IA vs. Healthy	386.2	387.4	-1.2	15	5	5	0.1131	7.155
IA vs. Diabetic	386.2	354.6	31.6	19.57	5	5	2.284	7.663
IV vs. Healthy	391.6	387.4	4.2	17.7	5	5	0.3356	6.254
IV vs. Diabetic	391.6	354.6	37	21.7	5	5	2.411	7.998
Healthy vs. Diabetic	387.4	354.6	32.8	17.48	5	5	2.654	6.316
14
IA vs. IV	389.6	390.4	-0.8	20.44	5	5	0.05534	7.455
IA vs. Healthy	389.6	391	-1.4	15.5	5	5	0.1278	7.458
IA vs. Diabetic	389.6	357.2	32.4	20.4	5	5	2.246	7.466
IV vs. Healthy	390.4	391	-0.6	18.79	5	5	0.04515	6.383
IV vs. Diabetic	390.4	357.2	33.2	23	5	5	2.041	8
Healthy vs. Diabetic	391	357.2	33.8	18.75	5	5	2.55	6.395

## Sheet: Figure 2C
Tukey's multiple comparisons test	Mean Diff,	95,00% CI of diff,	Below threshold?	Summary	Adjusted P Value
Row 1
IA vs. IV	14.8	-9,961 to 39,56	No	ns	0.294
IA vs. Healthy	11.4	-11,26 to 34,06	No	ns	0.406
IA vs. Diabetic	-93.8	-318,9 to 131,3	No	ns	0.4346
IV vs. Healthy	-3.4	-24,59 to 17,79	No	ns	0.9505
IV vs. Diabetic	-108.6	-333,8 to 116,6	No	ns	0.3374
Healthy vs. Diabetic	-105.2	-330,9 to 120,5	No	ns	0.3572
Row 2
IA vs. IV	21	-97,19 to 139,2	No	ns	0.9383
IA vs. Healthy	51	-55,20 to 157,2	No	ns	0.3816
IA vs. Diabetic	-51	-247,8 to 145,8	No	ns	0.8101
IV vs. Healthy	30	-67,54 to 127,5	No	ns	0.6933
IV vs. Diabetic	-72	-268,3 to 124,3	No	ns	0.6064
Healthy vs. Diabetic	-102	-304,0 to 100,0	No	ns	0.3188
Row 3
IA vs. IV	-52.2	-174,0 to 69,64	No	ns	0.496
IA vs. Healthy	84.4	-40,96 to 209,8	No	ns	0.2062
IA vs. Diabetic	-113.8	-254,2 to 26,57	No	ns	0.1175
IV vs. Healthy	136.6	49,27 to 223,9	Yes	**	0.0052
IV vs. Diabetic	-61.6	-181,2 to 58,00	No	ns	0.3627
Healthy vs. Diabetic	-198.2	-321,6 to -74,76	Yes	**	0.0045
Row 4
IA vs. IV	-52.4	-149,0 to 44,19	No	ns	0.3651
IA vs. Healthy	59.2	-21,39 to 139,8	No	ns	0.1585
IA vs. Diabetic	-172.4	-281,6 to -63,18	Yes	**	0.0048
IV vs. Healthy	111.6	23,38 to 199,8	Yes	*	0.0172
IV vs. Diabetic	-120	-232,6 to -7,444	Yes	*	0.0373
Healthy vs. Diabetic	-231.6	-336,0 to -127,2	Yes	**	0.0011
Row 5
IA vs. IV	-47	-132,5 to 38,45	No	ns	0.3359
IA vs. Healthy	44.4	-10,88 to 99,68	No	ns	0.1009
IA vs. Diabetic	-213.6	-397,3 to -29,89	Yes	*	0.0288
IV vs. Healthy	91.4	4,386 to 178,4	Yes	*	0.0425
IV vs. Diabetic	-166.6	-347,8 to 14,65	No	ns	0.0687
Healthy vs. Diabetic	-258	-447,1 to -68,85	Yes	*	0.0174
Test details	Mean 1	Mean 2	Mean Diff,	SE of diff,	N1	N2	q	DF
Row 1
IA vs. IV	65.6	50.8	14.8	7.72	5	5	2.711	7.946
IA vs. Healthy	65.6	54.2	11.4	6.848	5	5	2.354	7.011
IA vs. Diabetic	65.6	159.4	-93.8	55.85	5	5	2.375	4.084
IV vs. Healthy	50.8	54.2	-3.4	6.479	5	5	0.7421	7.329
IV vs. Diabetic	50.8	159.4	-108.6	55.81	5	5	2.752	4.071
Healthy vs. Diabetic	54.2	159.4	-105.2	55.7	5	5	2.671	4.038
Row 2
IA vs. IV	284.6	263.6	21	36.85	5	5	0.8059	7.947
IA vs. Healthy	284.6	233.6	51	28.76	5	5	2.508	4.989
IA vs. Diabetic	284.6	335.6	-51	57.24	5	5	1.26	6.134
IV vs. Healthy	263.6	233.6	30	26.75	5	5	1.586	5.159
IV vs. Diabetic	263.6	335.6	-72	56.25	5	5	1.81	5.851
Healthy vs. Diabetic	233.6	335.6	-102	51.32	5	5	2.811	4.29
Row 3
IA vs. IV	257.4	309.6	-52.2	34.95	5	5	2.112	5.867
IA vs. Healthy	257.4	173	84.4	38.03	5	5	3.139	7.111
IA vs. Diabetic	257.4	371.2	-113.8	43.83	5	5	3.672	7.997
IV vs. Healthy	309.6	173	136.6	26.65	5	5	7.25	7.27
IV vs. Diabetic	309.6	371.2	-61.6	34.42	5	5	2.531	5.931
Healthy vs. Diabetic	173	371.2	-198.2	37.55	5	5	7.465	7.185
Row 4
IA vs. IV	191.8	244.2	-52.4	30.09	5	5	2.463	7.913
IA vs. Healthy	191.8	132.6	59.2	24.44	5	5	3.426	7.097
IA vs. Diabetic	191.8	364.2	-172.4	33.5	5	5	7.278	7.425
IV vs. Healthy	244.2	132.6	111.6	26.31	5	5	5.999	6.677
IV vs. Diabetic	244.2	364.2	-120	34.89	5	5	4.864	7.753
Healthy vs. Diabetic	132.6	364.2	-231.6	30.15	5	5	10.86	5.999
Row 5
IA vs. IV	145.2	192.2	-47	25.63	5	5	2.593	6.819
IA vs. Healthy	145.2	100.8	44.4	14.18	5	5	4.429	4.38
IA vs. Diabetic	145.2	358.8	-213.6	48.58	5	5	6.219	4.702
IV vs. Healthy	192.2	100.8	91.4	21.78	5	5	5.935	4.157
IV vs. Diabetic	192.2	358.8	-166.6	51.31	5	5	4.592	5.641
Healthy vs. Diabetic	100.8	358.8	-258	46.66	5	5	7.82	4.034

## Sheet: Figure 2D
Tukey's multiple comparisons test	Mean Diff,	95,00% CI of diff,	Below threshold?	Summary	Adjusted P Value
Healthy vs. Diabetic	-713.5	-1075 to -352,2	Yes	***	0.0002	A-B
Healthy vs. IV	-322.2	-683,5 to 39,06	No	ns	0.0893	A-C
Healthy vs. IA	-222.6	-583,9 to 138,7	No	ns	0.3259	A-D
Diabetic vs. IV	391.3	30,04 to 752,6	Yes	*	0.0315	B-C
Diabetic vs. IA	490.9	129,6 to 852,2	Yes	**	0.0064	B-D
IV vs. IA	99.6	-261,7 to 460,9	No	ns	0.8585	C-D
Test details	Mean 1	Mean 2	Mean Diff,	SE of diff,	n1	n2	q	DF
Healthy vs. Diabetic	616.7	1330	-713.5	126.3	5	5	7.991	16
Healthy vs. IV	616.7	938.9	-322.2	126.3	5	5	3.609	16
Healthy vs. IA	616.7	839.3	-222.6	126.3	5	5	2.493	16
Diabetic vs. IV	1330	938.9	391.3	126.3	5	5	4.382	16
Diabetic vs. IA	1330	839.3	490.9	126.3	5	5	5.498	16
IV vs. IA	938.9	839.3	99.6	126.3	5	5	1.115	16

## Sheet: Figure 3A
Tukey's multiple comparisons test	Mean Diff.	95.00% CI of diff.	Below threshold?	Summary	Adjusted P Value
Islets vs. STZ	19.85	11.50 to 28.20	Yes	****	<0.0001	A-B
Islets vs. STZ + MSC	6.859	-1.491 to 15.21	No	ns	0.1227	A-C
STZ vs. STZ + MSC	-12.99	-21.34 to -4.638	Yes	**	0.0018	B-C
Test details	Mean 1	Mean 2	Mean Diff.	SE of diff.	n1	n2	q	DF
Islets vs. STZ	92.77	72.92	19.85	3.368	10	10	8.335	27
Islets vs. STZ + MSC	92.77	85.91	6.859	3.368	10	10	2.88	27
STZ vs. STZ + MSC	72.92	85.91	-12.99	3.368	10	10	5.454	27

[truncated: 3 more sheets: Figure 3B, Figure 3C, Figure 3D]
