# Supplementary material for: Preventing the onset of diabetes with precision delivery of mesenchymal stem cells to the pancreas in a preclinical model
Source: Stem Cell Res Ther. 2025 Nov 23;16:687. doi: 10.1186/s13287-025-04807-3 (PMC12751359; doi:10.1186/s13287-025-04807-3)
Supplement: Supplementary file 2 — Supplementary Material 2. [file 13287_2025_4807_MOESM2_ESM.xlsx]

## Sheet: FI_REACTOME
Module	Nodes in Module	Node Percentage	Average Correlation	Node List
0	103	0.1142	1	CCDC8,CHMP5,DNAJC3,EEF2,EIF5B,ERLEC1,ERLIN1,ETF1,GCN1,GRSF1,GSPT1,GSPT2,HUWE1,NPLOC4,NUMB,PSMA1,PSMA3,PSMA7,PSMB1,PSMB3,PSMB4,PSMB5,PSMB6,PSMC1,PSMD1,PSMD2,PSMD3,PSMD4,PSMD5,PSMD8,PSMD9,PSME1,PSME2,PSME3,PSMF1,RNF20,RPL10,RPL10A,RPL12,RPL13,RPL14,RPL15,RPL17,RPL18,RPL18A,RPL19,RPL21,RPL22,RPL23A,RPL24,RPL27,RPL28,RPL29,RPL3,RPL30,RPL31,RPL32,RPL34,RPL35,RPL35A,RPL36,RPL36A,RPL36AL,RPL37A,RPL38,RP…
1	68	0.0754	1	CCAR1,CDC5L,CDK12,CDK9,CTNNBL1,CWC15,DDX42,DDX46,DHX15,DNAJC8,EFTUD2,ESRP1,ESRP2,GPKOW,GTF2E2,GTF2F1,HNRNPA0,HNRNPF,HNRNPH1,HNRNPH2,HNRNPL,HNRNPM,HNRNPU,HNRNPUL1,IWS1,LSM2,LSM3,LSM8,NELFE,PCBP2,PLRG1,POLR1C,POLR2A,POLR2B,POLR2C,POLR2E,POLR2H,PPIE,PPIL1,PQBP1,PRCC,PRPF19,PRPF31,PRPF4,PRPF6,PRPF8,PUF60,RPRD1B,SART1,SF3A1,SF3A3,SF3B2,SF3B3,SF3B5,SF3B6,SMNDC1,SNRNP200,SNRNP40,SNRNP70,SNRPA1,SNRPN,SRR…
2	52	0.0576	1	BMS1,BTF3,EMG1,FAU,HEATR1,MPHOSPH10,NOL11,PNO1,RPL13A,RPL22L1,RPL26L1,RPL27A,RPS10,RPS11,RPS12,RPS13,RPS14,RPS15,RPS15A,RPS16,RPS17,RPS18,RPS19,RPS2,RPS20,RPS21,RPS23,RPS24,RPS25,RPS26,RPS27,RPS27L,RPS28,RPS29,RPS3,RPS3A,RPS4X,RPS4Y1,RPS4Y2,RPS5,RPS6,RPS7,RPS8,RPS9,RPSA,RSL1D1,TBL3,UTP14A,UTP18,WDR36,WDR43,XRN2
3	31	0.0344	1	ALYREF,CDC40,COIL,CPSF7,CSTF2,CSTF2T,CSTF3,FIP1L1,GEMIN5,HTATSF1,PABPN1,RNPS1,SF3A2,SNRPB,SNRPB2,SNRPD1,SNRPD2,SNRPD3,SNRPE,SNRPF,SNU13,SRRM1,SRSF1,SRSF2,SRSF3,SRSF4,SRSF5,SRSF8,SRSF9,U2AF1L5,U2AF2
4	29	0.0322	1	DAP3,GADD45GIP1,MRPL1,MRPL11,MRPL12,MRPL13,MRPL19,MRPL37,MRPL38,MRPL4,MRPL41,MRPL44,MRPL45,MRPL46,MRPL49,MRPL53,MRPS17,MRPS18B,MRPS22,MRPS27,MRPS28,MRPS31,MRPS35,MRPS36,MRPS5,MRPS9,PTCD3,TSFM,TUFM
5	28	0.031	1	ARCN1,ARF4,ARFGAP1,ARFGAP2,ARFGAP3,CD59,COPA,COPB2,COPG1,COPZ1,COPZ2,ERGIC1,GBF1,GOLGB1,KDELR1,NBAS,RAB1B,RINT1,SPTAN1,SPTBN1,STX18,SURF4,TMED10,TMED2,TMED3,TMED7,TMED9,USE1
6	25	0.0277	1	MT-ND1,NDUFA10,NDUFA11,NDUFA12,NDUFA13,NDUFA5,NDUFA6,NDUFA7,NDUFA8,NDUFA9,NDUFAB1,NDUFAF2,NDUFB1,NDUFB10,NDUFB11,NDUFB4,NDUFS1,NDUFS3,NDUFS4,NDUFS5,NDUFS6,NDUFS8,NDUFV1,NDUFV2,TIMMDC1
7	22	0.0244	1	AAK1,AGFG1,AP2A1,AP2A2,AP2B1,AP2M1,AP3S1,CLTB,CLTC,DAB2,EPN1,EPS15L1,GPR107,HIP1,ITSN1,PACSIN2,PICALM,REPS1,SCARB2,STAM,TF,TGOLN2
8	21	0.0233	1	EML4,IPO8,NUP133,NUP153,NUP155,NUP160,NUP205,NUP35,NUP50,NUP88,NUP93,POM121,POM121C,RAE1,RANGAP1,SEC13,SEC23IP,SEC31A,TFG,TPR,XPOT
9	20	0.0222	1	ABI1,ARAP3,ARHGAP1,ARHGAP31,ARHGEF1,ARHGEF18,BAIAP2,ELMO2,EXOC3,GNA13,MYH10,MYO9B,NCKAP1L,PIR,RAC1,RALA,RAP1GDS1,RHOG,RRAS,SRGAP1
10	20	0.0222	1	ACTR1A,AHCTF1,CAPZA1,CAPZA2,CAPZB,DCTN2,DCTN4,DCTN5,DYNC1H1,DYNC1I2,DYNC1LI1,DYNC1LI2,DYNLL1,DYNLL2,DYNLRB1,NDE1,NUDC,SFI1,TUBG1,TUBG2
11	18	0.02	1	ACTB,ACTBL2,ACTG1,ARPC5L,FHOD1,FLNB,FMNL3,KDM3B,METAP1,MYO1A,MYO1B,MYO1D,NCKAP1,PFN2,SYNPO,TMSB4X,TWF2,WDR1
12	18	0.02	1	PSMA2,PSMA4,PSMA5,PSMA6,PSMB2,PSMB7,PSMC2,PSMC3,PSMC4,PSMC5,PSMC6,PSMD11,PSMD12,PSMD13,PSMD14,PSMD6,PSMD7,ZPR1
13	16	0.0177	1	AVEN,COX5A,COX6B1,COX7A2L,CYCS,DIABLO,MT-CO1,MT-CO2,NDUFA4,SIRT5,UACA,UQCR11,UQCRB,UQCRC2,UQCRFS1P1,UQCRH
14	15	0.0166	1	FEN1,HSBP1,LIG1,MCM2,MCM3,MCM4,MCM6,MCM7,MLH1,POLE3,PPP4R2,RFC4,RFC5,RPA1,RPA3
15	15	0.0166	1	ADAM9,ALDH1A1,CHKA,CSTB,EDF1,FABP3,JUN,LTBP2,ME2,NNMT,PTGS1,STRN3,TIMP1,ZC3H4,ZNF593
16	14	0.0155	1	AHSA1,CHORDC1,CNPY3,CNPY4,FKBP5,HSP90AA1,HSP90AB2P,HSP90AB4P,IPO7,NUDCD2,RBM19,RPAP3,STIP1,SUGT1
17	14	0.0155	1	ACP1,CDH11,CDH2,CDH4,CTNNA1,CTNNA2,CTNNB1,CTNND1,DOT1L,GID8,LIMA1,PCDH10,SPAG9,TAX1BP3
18	14	0.0155	1	CNP,MAP1A,PFDN2,PFDN4,PFDN5,PFDN6,SPART,TBCB,TBCE,TUBA1A,TUBA1C,TUBA4A,TUBAL3,TUBB8
19	13	0.0144	1	BZW1,CIRBP,FUS,HNRNPC,HNRNPK,HNRNPR,PCBP1,RBM3,RBMX,SF1,SF3B4,SNRPC,TRA2B
20	13	0.0144	1	CNOT11,CNOT2,CNOT3,EIF1B,EIF3L,EIF3M,EIF4A1,EIF4A2,EIF4B,EIF4E,EIF4EBP1,EIF4H,TNKS1BP1
21	12	0.0133	1	EIF1AY,EIF3B,EIF3C,EIF3CL,EIF3D,EIF3E,EIF3F,EIF3G,EIF3H,EIF3I,EIF3J,EIF3K
22	12	0.0133	1	ABCF1,BZW2,EIF1,EIF1AX,EIF2B3,EIF2B4,EIF2B5,EIF2S1,EIF2S2,EIF2S3,EIF2S3B,EIF5
23	12	0.0133	1	AGK,ATP1A1,ATP1A2,DUSP3,MAPK1,MARK3,MVP,PAPSS1,PCYT1A,PCYT1B,PEA15,STMN1
24	12	0.0133	1	APOOL,GRPEL1,HSPA9,MICOS13,MTX1,MTX2,NFU1,PAM16,SAMM50,SPIRE1,TIMM44,TIMM50
25	12	0.0133	1	ATP5F1A,ATP5F1B,ATP5F1C,ATP5F1D,ATP5ME,ATP5MF,ATP5MG,ATP5PB,ATP5PD,ATP5PF,ATP5PO,MT-ATP6
26	11	0.0122	1	ATP6V0A1,ATP6V0C,ATP6V0D1,ATP6V1A,ATP6V1B2,ATP6V1D,ATP6V1E1,ATP6V1E2,ATP6V1G1,ATP6V1H,ME1
27	10	0.0111	1	DDX18,DDX27,GNL3,GTPBP4,NOP16,PELP1,PES1,SENP3,WDR12,WDR18
28	10	0.0111	1	CSE1L,IPO11,IPO4,IPO5,KPNA2,NUTF2,RAN,RANBP3,TNPO2,TNPO3
29	10	0.0111	1	ACAA1,ACOT2,ACOX1,AGPS,ECI2,HMGCL,HSD17B4,IDH1,PEX14,SCP2
30	10	0.0111	1	TBCA,TBCD,TBCEL,TUBB2A,TUBB2B,TUBB3,TUBB4A,TUBB4B,TUBB6,VBP1

## Sheet: module0
CCDC8
CHMP5
DNAJC3
EEF2
EIF5B
ERLEC1
ERLIN1
ETF1
GCN1
GRSF1
GSPT1
GSPT2
HUWE1
NPLOC4
NUMB
PSMA1
PSMA3
PSMA7
PSMB1
PSMB3
PSMB4
PSMB5
PSMB6
PSMC1
PSMD1
PSMD2
PSMD3
PSMD4
PSMD5
PSMD8
PSMD9
PSME1
PSME2
PSME3
PSMF1
RNF20
RPL10
RPL10A
RPL12
RPL13
RPL14
RPL15
RPL17
RPL18
RPL18A
RPL19
RPL21
RPL22
RPL23A
RPL24
RPL27
RPL28
RPL29
RPL3
RPL30
RPL31
RPL32
RPL34
RPL35
RPL35A
RPL36
RPL36A
RPL36AL
RPL37A
RPL38
RPL4
RPL5
RPL6
RPL7A
RPL8
RPL9
RPLP0
RPLP1
RPLP2
RPS27A
SEC11A
SMG9
SPCS2
SPCS3
SRP14
SRP19
SRP54
SRP68
SRP72
SRP9
SRPRA
SRPRB
SSR1
SSR3
SSR4
TRMT112
UBA1
UBA52
UBA6
UBE2D2
UBE2H
UBE2L3
UBE2S
UCHL3
UCHL5
UFD1
USP14
USP5

## Sheet: module1
CCAR1
CDC5L
CDK12
CDK9
CTNNBL1
CWC15
DDX42
DDX46
DHX15
DNAJC8
EFTUD2
ESRP1
ESRP2
GPKOW
GTF2E2
GTF2F1
HNRNPA0
HNRNPF
HNRNPH1
HNRNPH2
HNRNPL
HNRNPM
HNRNPU
HNRNPUL1
IWS1
LSM2
LSM3
LSM8
NELFE
PCBP2
PLRG1
POLR1C
POLR2A
POLR2B
POLR2C
POLR2E
POLR2H
PPIE
PPIL1
PQBP1
PRCC
PRPF19
PRPF31
PRPF4
PRPF6
PRPF8
PUF60
RPRD1B
SART1
SF3A1
SF3A3
SF3B2
SF3B3
SF3B5
SF3B6
SMNDC1
SNRNP200
SNRNP40
SNRNP70
SNRPA1
SNRPN
SRRM2
SRRT
SSU72
SUPT5H
TAF15
TIAL1
WBP11

## Sheet: module2
BMS1
BTF3
EMG1
FAU
HEATR1
MPHOSPH10
NOL11
PNO1
RPL13A
RPL22L1
RPL26L1
RPL27A
RPS10
RPS11
RPS12
RPS13
RPS14
RPS15
RPS15A
RPS16
RPS17
RPS18
RPS19
RPS2
RPS20
RPS21
RPS23
RPS24
RPS25
RPS26
RPS27
RPS27L
RPS28
RPS29
RPS3
RPS3A
RPS4X
RPS4Y1
RPS4Y2
RPS5
RPS6
RPS7
RPS8
RPS9
RPSA
RSL1D1
TBL3
UTP14A
UTP18
WDR36
WDR43
XRN2

## Sheet: module3
ALYREF
CDC40
COIL
CPSF7
CSTF2
CSTF2T
CSTF3
FIP1L1
GEMIN5
HTATSF1
PABPN1
RNPS1
SF3A2
SNRPB
SNRPB2
SNRPD1
SNRPD2
SNRPD3
SNRPE
SNRPF
SNU13
SRRM1
SRSF1
SRSF2
SRSF3
SRSF4
SRSF5
SRSF8
SRSF9
U2AF1L5
U2AF2

## Sheet: module4
DAP3
GADD45GIP1
MRPL1
MRPL11
MRPL12
MRPL13
MRPL19
MRPL37
MRPL38
MRPL4
MRPL41
MRPL44
MRPL45
MRPL46
MRPL49
MRPL53
MRPS17
MRPS18B
MRPS22
MRPS27
MRPS28
MRPS31
MRPS35
MRPS36
MRPS5
MRPS9
PTCD3
TSFM
TUFM

## Sheet: module5
ARCN1
ARF4
ARFGAP1
ARFGAP2
ARFGAP3
CD59
COPA
COPB2
COPG1
COPZ1
COPZ2
ERGIC1
GBF1
GOLGB1
KDELR1
NBAS
RAB1B
RINT1
SPTAN1
SPTBN1
STX18
SURF4
TMED10
TMED2
TMED3
TMED7
TMED9
USE1

## Sheet: module6
MT-ND1
NDUFA10
NDUFA11
NDUFA12
NDUFA13
NDUFA5
NDUFA6
NDUFA7
NDUFA8
NDUFA9
NDUFAB1
NDUFAF2
NDUFB1
NDUFB10
NDUFB11
NDUFB4
NDUFS1
NDUFS3
NDUFS4
NDUFS5
NDUFS6
NDUFS8
NDUFV1
NDUFV2
TIMMDC1

## Sheet: module7
AAK1
AGFG1
AP2A1
AP2A2
AP2B1
AP2M1
AP3S1
CLTB
CLTC
DAB2
EPN1
EPS15L1
GPR107
HIP1
ITSN1
PACSIN2
PICALM
REPS1
SCARB2
STAM
TF
TGOLN2

## Sheet: module8
EML4
IPO8
NUP133
NUP153
NUP155
NUP160
NUP205
NUP35
NUP50
NUP88
NUP93
POM121
POM121C
RAE1
RANGAP1
SEC13
SEC23IP
SEC31A
TFG
TPR
XPOT

[truncated: 2 more sheets: module9, module10]
